# Supplementary material for: Dosage compensation of Z sex chromosome genes in avian fibroblast cells
Source: Genome Biol. 2023 Sep 20;24:213. doi: 10.1186/s13059-023-03055-z (PMC10510239; doi:10.1186/s13059-023-03055-z)
Supplement: Supplementary file 2 — Additional file 2: Table S1. Embryonic fibroblast samples statistics. [file 13059_2023_3055_MOESM2_ESM.xlsx]

## Sheet: Supplementary Table 1
Supplementary Table 1 - Embryonic fibroblast samples statistics.
Mapping_ratio: galGal6 (GCF_000002315.6), quail - Coturnix_japonica_2.1 (GCF_001577835.2), turkey - MGAL_WU_HG_1.0 (GCA_905368555.1), peacock - GT_SO_6221 (http://gigadb.org/dataset/100559), duck - ZJU1.0 (GCF_015476345.1), zebra finch - bTaeGut2.pat.W.v2 (GCF_008822105.2), emu - ZJU1.0 (GCA_016128335.1)
Mapping_ratio_2: turkey - melGal5 (GCF_000146605.3), emu - droNov1 (GCF_003342905.1)
Bird	Labeling	Description	RNA.conc..ng.uL.	sex	Number of raw reads (CAGE), raw pairs (RNAseq)	Number of trimmed reads (CAGE), read pairs (RNAseq)	Mapping_ratio	Mapping_ratio_2
peacock	C01	PEF 2020-01 F12 P5	2328.8	male	19776550	12256415	87.83
peacock	C02	PEF 2020-01 High P5	2420.1	male	19146416	12409200	88.62
peacock	C03	PEF 2020-02 F12 P5	3036	male	19249284	12396529	88.2
peacock	C04	PEF 2020-02 High P5	2991	male	19201224	12398731	88.31
peacock	C05	PEF 2020-01 F12 P5	2770.2	female	19134543	12566463	87.69
peacock	C06	PEF 2020-01 High P5	1978.7	female	19271787	12353720	87.43
chicken	C07	CEF 2020-05 F12 P5	4211.4	female	19364097	11831270	93.99
chicken	C08	CEF 2020-05 High P5	3969.6	female	19323061	12122984	94.03
chicken	C09	CEF 2020-06 F12 P5	4035.8	female	19512156	12193628	94.18
chicken	C10	CEF 2020-06 High P5	1822.4	female	19714485	12850274	93.65
chicken	C11	CEF 2020-07 F12 P5	3140.6	male	19200172	11603384	93.62
chicken	C12	CEF 2020-07 High P5	3511.9	male	19636481	12039013	93.95
turkey	C13	T-EF 2020-02 F12 P5	2302.7	male	19481458	12816770	91.06	43.45
turkey	C14	T-EF 2020-02 High P5	2850.7	male	19356289	12661050	90.74	43.63
turkey	C15	T-EF 2020-03 F12 P5	3070.7	male	19298647	12590239	91.24	43.19
turkey	C16	T-EF 2020-03 High P5 (2nd)	2995.8	male	20110452	11930200	91.24	42.32
turkey	C17	T-EF 2020-04 F12 P5	3041.1	female	19323261	12547676	90.2	43.92
turkey	C18	T-EF 2020-04 High P5	3200.2	female	19187104	12265112	90.21	44.13
emu	C19	Emu-EF 2020-01 F12 P5	3412.5	female	19448367	12515985	88.06	53.67
emu	C20	Emu-EF 2020-01 High P5	3917.4	female	19352348	12385362	88.28	53.55
emu	C21	Emu-EF 2020-02 F12 P5	4162.5	female	19599816	12200232	87.89	53.07
emu	C22	Emu-EF 2020-02 High P5	4152.5	male	19548236	12310802	87.56	54.03
emu	C23	Emu-EF 2020-03 F12 P5	3686.7	male	19461518	12396790	87.67	53.41
emu	C24	Emu-EF 2020-03 High P5 (2nd)	3806.7	female	19319194	12088115	88.03	53.23
quail	C25	QEF 2020-01 F12 P5	2347.8	female	19219148	12636427	87.13
quail	C26	QEF 2020-01 High P5	1551.4	female	18984680	10654715	86.93
quail	C27	QEF 2020-02 F12 P5	2045.6	male	19383308	12652009	87.83
quail	C28	QEF 2020-02 High P5	2139.9	male	19592454	13257151	88.4
quail	C29	QEF 2020-03 F12 P5	3637	female	18768529	12244805	87.2
quail	C30	QEF 2020-03 High P5	1349.5	female	18478332	12201772	87.94
duck	C31	Duck-EF 2020-01 F12 P5	3088	female	19051046	12461575	88.67
duck	C32	Duck-EF 2020-01 High P5	2517.5	female	18988020	7776348	89.72
duck	C33	Duck-EF 2020-02 F12 P5	1157.9	male	19205624	12512734	88.42
duck	C34	Duck-EF 2020-02 High P5	1551.7	male	19169599	12212200	88.24
duck	C35	Duck-EF 2020-03 F12 P5	1274.7	male	19152637	12276301	88.69
duck	C36	Duck-EF 2020-03 High P5	1157.9	male	19119332	11944803	89.49
zebrafinch	C39	zFinch-EF_	2271.8	male	23016797	13461647	80.29
zebrafinch	C40	zFinch-EF_	1747.4	female	21217879	11518228	81.95
zebrafinch	C41	zFinch-EF_	2137.4	female	22921685	11666412	83.21
zebrafinch	C42	zFinch-EF_	3224.3	female	22352472	12982734	82.91
chicken	R08	C08.C.F	3969.6	female	83512776	70037411	92.6
chicken	R12	C12.C.M	3511.9	male	58017921	48496689	92.82
duck	R32	C32.D.F	2517.5	female	33945547	27815776	85.05
duck	R34	C34.D.M	1551.7	male	63222700	53464269	81.89
emu	R20	C20.E.F	3917.4	female	60015612	50541565	88.03
emu	R23	C23.E.M	3686.7	male	71799784	61274508	87.28
peacock	R02	C02.P.M	2420.1	male	39292765	33583416	82.15
peacock	R06	C06.P.F	1978.7	female	49681698	41821959	82.05
quail	R25	C25.Q.F	2347.8	female	66277887	55101103	81.24
quail	R27	C27.Q.M	2045.6	male	110310607	91907748	82.75
turkey	R14	C14.T.M	2850.7	male	68862586	57613230	89.34
turkey	R18	C18.T.F	3200.2	female	59192730	50141835	87.71
zebrafinch	R39	C39.Z.F	2271.8	female	74925914	62516325	81.15
zebrafinch	R40	C40.Z.M	1747.4	male	67838924	57321750	78.72
