# Supplementary material for: Dosage compensation of Z sex chromosome genes in avian fibroblast cells
Source: Genome Biol. 2023 Sep 20;24:213. doi: 10.1186/s13059-023-03055-z (PMC10510239; doi:10.1186/s13059-023-03055-z)
Supplement: Supplementary file 3 — Additional file 3: Table S2. Transcribed promoters identification in birds fibroblasts. [file 13059_2023_3055_MOESM3_ESM.xlsx]

## Sheet: Supplementary Table 2
Supplementary Table 2 - Transcribed promoters identification in birds fibroblasts.
Bird	Species	Genome assembly	GenBank ID	Number of CAGE peaks	Located in known promoters	Classified as promoter	% of peaks rescued by classifier
chicken	Gallus gallus domesticus	galGal6	GCF_000002315.6	9610	8840	9084	2.5
duck	Anas domesticus	ZJU1.0	GCF_015476345.1	9233	8462	8619	1.7
emu	Dromaius novaehollandiae	droNov1	GCF_003342905.1	7229	6055	6328	3.8
emu	Dromaius novaehollandiae	ZJU1.0	GCA_016128335.1	10274	6002	7826	17.8
peacock (blue peafowl)	Pavo cristatus	GT_SO_6221*	NA	9434	6272	7305	10.9
quail	Coturnix coturnix japonica	Coturnix_japonica_2.1	GCF_001577835.2	10023	9163	9385	2.2
turkey	Meleagris gallopavo domesticus	melGal5	GCF_000146605.3	5312	3779	4317	10.1
turkey	Meleagris gallopavo domesticus	MGAL_WU_HG_1.0	GCA_905368555.1	10024	6924	8133	12.1
zebra finch	Taeniopygia guttata	bTaeGut2.pat.W.v2	GCF_008822105.2	10527	9516	9719	1.9
* http://gigadb.org/dataset/100559
