# Supplementary material for: Dosage compensation of Z sex chromosome genes in avian fibroblast cells
Source: Genome Biol. 2023 Sep 20;24:213. doi: 10.1186/s13059-023-03055-z (PMC10510239; doi:10.1186/s13059-023-03055-z)
Supplement: Supplementary file 4 — Additional file 4: Table S3. Numbers of differentially expressed genes between males and females samples [file 13059_2023_3055_MOESM4_ESM.xlsx]

## Sheet: Supplementary Table 3
Supplementary Table 3 - Numbers of differentially expressed genes between males and females samples
Species	Male TSS / genes	Female TSS / genes	Male TSS / genes	Female TSS / genes	NS TSS / genes	DE genes on autosomes, %	DE genes on sex chromosomes, %	Number of DE genes on chrZ	Number of DE genes on chrW	Total number of genes		Total number of active genes
	FDR < 0.05				FDR > 0.05	FDR < 0.05
	logFC > 0		logFC > 1							chrZ	chrW	chrZ	chrW
Chicken	218 / 215	163 / 152	80 / 79	120 / 111	8702 / 7852	234, 64%	132, 36%	115	17	1333	73	417	18
Quail	75 / 72	76 / 76	75 / 72	76 / 76	9233 / 8207	125, 84.5%	23, 15.5%	23	0	997	0	436	0
Peacock	147 / 142	69 / 68	63 / 63	33 / 32	6992 / 6366	205, 97.6%	5, 2.4%	5	0	13	5	11	2
Turkey	206 / 201	61 / 60	65 / 63	37 / 36	7866 / 7008	137, 52.7%	123, 47.3%	123	0	2305	0	393	0
Duck	226 / 220	273 / 228	131 / 127	193 / 152	8119 / 7337	316, 70.5%	132, 29.5%	85	47	1135	161	429	48
Zebra finch	341 / 320	397 / 380	325 / 304	397 / 380	8981 / 7896	557, 79.7%	142, 20.3%	101	41	1067	154	469	43
Emu	156 / 150	87 / 86	81 / 79	53 / 52	7583 / 6608	162, 69%	73, 31%	63	10	981	195	386	11
