# Supplementary material for: Dosage compensation of Z sex chromosome genes in avian fibroblast cells
Source: Genome Biol. 2023 Sep 20;24:213. doi: 10.1186/s13059-023-03055-z (PMC10510239; doi:10.1186/s13059-023-03055-z)
Supplement: Supplementary file 5 — Additional file 5: Table S4. Sex chromosome gene expression contribution to sex differences of fibroblast cultures [file 13059_2023_3055_MOESM5_ESM.xlsx]

## Sheet: Table S4
Supplementary Table 4 - Sex chromosome gene expression contribution to sex differences of fibroblast cultures
Top 500 genes which contributed to the sex related components (all genes used for PCA analysis) were selected as a positive set and the rest as a negative set, then tested for significance with Fisher exact test on chrW and chrZ separately
species	dimension	chr	p.value (Fisher)
chicken	PC2	chrW	9.42e-13
		chrZ	1.67e-84
quail	PC1	chrW	1
		chrZ	2.09e-18
turkey	PC2	chrW	1
		chrZ	9.51e-06
duck	PC1	chrW	7.51e-51
		chrZ	1.42e-41
zebrafinch	PC1	chrW	2.07e-07
		chrZ	1.67e-14
emu	PC1	chrW	1
		chrZ	0.452524
