# Supplementary material for: Dosage compensation of Z sex chromosome genes in avian fibroblast cells
Source: Genome Biol. 2023 Sep 20;24:213. doi: 10.1186/s13059-023-03055-z (PMC10510239; doi:10.1186/s13059-023-03055-z)
Supplement: Supplementary file 6 — Additional file 6: Table S5. Dimorphic gene enrichment per chromosome (Fisher exact test for DE genes FDR < 0.05 vs expressed genes) [file 13059_2023_3055_MOESM6_ESM.xlsx]

## Sheet: Table S5
Supplementary Table 5 - Dimorphic gene enrichment per chromosome (Fisher exact test for DE genes FDR < 0.05 vs expressed genes)
chromosome	p.value
	chicken	turkey	duck	zebrafinch	emu	quail
chrZ	1.27e-55	1.78e-82	2.69e-24	1.44e-18	1.88e-32	7.2e-07
chrW	8.73e-15	NA	1.65e-34	1.68e-30	3.7e-15	NA
chr10	0.001146	0.62399	1	0.019887	1	0.068267
chr3	0.021191	0.687427	0.002661	0.064192	0.753746	0.877096
chr15	0.026429	0.42448	0.772706	0.113049	0.036274	0.58991
chr1	0.030064	0.020259	0.617658	0.564252	0.932981	0.802618
chr19	0.036242	0.219168	0.068514	0.104147	0.015227	0.256406
chr17	0.049227	0.067666	0.014482	0.509899	0.689016	0.769326
chr16	0.051112	0.000272	0.269701	NA	NA	1
chr33	0.068232	1	1	NA	0.440598	NA
chr28	0.071325	0.024088	1	0.33931	0.068618	0.124663
chr5	0.078544	0.002924	0.013511	0.36633	0.081521	0.397837
chr21	0.094272	0.42342	0.171644	0.168157	1	0.73338
chr20	0.125622	0.003016	0.172062	0.104653	0.69814	0.772023
chr14	0.1359	0.123513	0.622437	0.016946	0.086206	0.443219
chr6	0.172746	0.292127	0.269915	0.266794	0.335878	0.336986
chr4	0.174758	0.075627	0.052942	0.305052	0.359405	0.870463
chr22	0.242342	0.689774	0.21807	1	0.586212	0.70369
chr13	0.258231	0.067843	0.118836	0.897367	1	0.266049
chr30	0.266443	0.290904	NA	NA	NA	NA
chr25	0.27533	0.823981	0.439288	0.148387	1	0.420681
chr23	0.289726	0.632648	0.818612	1	1	1
chr9	0.311056	0.166283	0.289853	0.62343	0.085971	0.800606
chr18	0.326511	0.431921	0.112321	1	0.06969	0.075178
chr26	0.387157	0.531483	1	1	0.243054	0.732652
chr24	0.419492	1	0.848928	0.853362	0.781172	0.673677
chr7	0.434177	0.502636	0.471129	0.400704	0.003194	0.478171
chr11	0.596764	0.199312	0.001519	0.716487	0.858561	1
chr12	0.599725	0.149451	0.103909	0.082436	0.09137	0.777732
chr2	0.631697	0.400417	0.174087	0.948225	0.167406	0.767327
chr27	0.666273	1	1	0.00021	0.384166	0.741106
chr32	0.723615	1	NA	NA	NA	NA
chr8	0.8817	1	1	0.0266	0.219949	0.065202
chr31	1	0.796163	1	NA	NA	NA
chr1A	NA	NA	NA	0.758915	NA	NA
chr29	NA	0.180224	0.147214	0.482212	NA	NA
chr34	NA	0.626016	NA	NA	NA	NA
chr35	NA	0.610564	NA	NA	NA	NA
chr4a	NA	NA	NA	NA	0.32782	NA
chr4A	NA	NA	NA	1	NA	NA
chrLGE22C19W28_E50C23	NA	NA	NA	NA	NA	0.634012
chrLGE64	NA	NA	NA	NA	NA	1
chrMT	NA	NA	NA	0.615472	NA	1
