# Supplementary material for: Dosage compensation of Z sex chromosome genes in avian fibroblast cells
Source: Genome Biol. 2023 Sep 20;24:213. doi: 10.1186/s13059-023-03055-z (PMC10510239; doi:10.1186/s13059-023-03055-z)
Supplement: Supplementary file 7 — Additional file 7: Table S6. Gametologue genes impact on differential expression estimates between male and female fibroblasts [file 13059_2023_3055_MOESM7_ESM.xlsx]

## Sheet: Table S6
Supplementary Table 6 - Gametologue genes impact on differential expression estimates between male and female fibroblasts
Since our CAGE analysis relies on genome assembly (for example GRCg6a in chicken case), we also tested numbers of dimorphic genes by considering chrW-located gene blast results against chrZ genes as gametologues (E-value < 1,00E-50 for CDS).
species	total DE	total DE	DE on chrZ	DE on chrZ
		excluding gametologues*		excluding gametologues
chicken	366	353/340 a	115	102/104 a
quail	148	147/147 a	23	22/22 a
turkey	260	251/252 a	123	114/115 a
peacock	210	200/204 a	5	5/5 a
duck	448	431/415 b	85	78/77 b
zebra finch	699	681/666 b	101	93/92 b
emu	235	235/216 b	63	63/53 b
* Including W-linked genes by Ayers et al., 2013
a - gametologue genes by blast on GRCg6a
b - on species specific assembly
