# Supplementary material for: Dosage compensation of Z sex chromosome genes in avian fibroblast cells
Source: Genome Biol. 2023 Sep 20;24:213. doi: 10.1186/s13059-023-03055-z (PMC10510239; doi:10.1186/s13059-023-03055-z)
Supplement: Supplementary file 8 — Additional file 8: Table S7. CAGE peaks annotation and differential expression analysis (male vs female) [file 13059_2023_3055_MOESM8_ESM.xlsx]

## Sheet: Supplementary Table 7
Supplementary Table 7 - CAGE peaks annotation and differential expression analysis (male vs female)
species	CAGE_peak_id	cluster_chr	cluster_start	cluster_end	cluster_tss	cluster_strand	geneId	transcriptId	distanceToTSS	geneStart	geneEnd	geneLength	geneStrand	annotation	class	logFC	logCPM	LR	PValue	FDR	DE_and_top50	logCPM_logFC	chicken_genes	GC	chr	chr_name	gene_name
zebrafinch	L2__NC_045028.1_-_13159729	NC_045028.1	13159607	13159885	13159729	-	LOC116806950	XR_004365991.1	2758	13159173	13162365	3193	2	Promoter (2-3kb)	promoter	-14.0833	11.2771	422.643	6.48905e-94	5.42208e-90	top50	158.82		0.674651	chrW	W
zebrafinch	L2__NC_045028.1_-_13179559	NC_045028.1	13179437	13179649	13179559	-	LOC116806951	XR_004365992.1	-13472	13163027	13166177	3151	2	Distal Intergenic		-13.5766	11.2803	421.721	1.03013e-93	5.42208e-90	DE	153.149		0.676647	chrW	W
zebrafinch	L2__NC_045028.1_-_13189754	NC_045028.1	13189632	13189854	13189754	-	LOC100190380	NM_001135182.1	22171	13208736	13211803	3068	2	Distal Intergenic		-12.2564	11.2757	414.106	4.68083e-92	1.6425e-88	DE	138.199	HINT1Z	0.676647	chrW	W
zebrafinch	L2__NC_045028.1_-_13211815	NC_045028.1	13211695	13211933	13211815	-	LOC100190380	NM_001135182.1	0	13208736	13211803	3068	2	Promoter (<=1kb)	promoter	-13.6546	10.0542	290.261	4.36281e-65	1.14818e-61	top50	137.285	HINT1Z	0.672655	chrW	W
chicken	L2__NC_006126.5_+_1840741	chrW	1840552	1840886	1840741	+	HINTW	NM_204688.2	0	1840700	1843884	3185	1	Promoter (<=1kb)	promoter	-12.7125	10.376	452.739	1.82803e-100	1.66058e-96	top50	131.904	HINTW	0.716567	chrW	chrW	histidine triad nucleotide binding protein W
zebrafinch	L2__NC_045028.1_-_12749855	NC_045028.1	12749723	12749943	12749855	-	LOC100189940	NM_001245798.1	0	12747087	12749856	2770	2	Promoter (<=1kb)	promoter	-12.3007	8.7047	202.894	4.87808e-46	1.02703e-42	top50	107.074	HINT1Z	0.646707	chrW	W
zebrafinch	L2__NC_045028.1_+_7188226	NC_045028.1	7188159	7188257	7188226	+	LOC116806896	XR_004365957.1	487047	6701112	6701548	437	1	Distal Intergenic		-11.3128	7.72409	102.015	5.51152e-24	4.14427e-21	DE	87.3813		0.536926	chrW	W
chicken	L2__NC_006126.5_+_2403699	chrW	2403666	2403810	2403699	+	LOC107049046	XM_015300416.2	0	2403666	2407148	3483	1	Promoter (<=1kb)	promoter	-10.4592	7.86643	383.854	1.80227e-85	8.18593e-82	top50	82.2767	LOC107049046	0.540918	chrW	chrW	60S ribosomal protein L17
zebrafinch	L2__NC_045028.1_-_9675664	NC_045028.1	9675539	9675710	9675664	-	LOC116806907	XR_004365968.1	0	9662842	9675664	12823	2	Promoter (<=1kb)	promoter	-10.1932	7.40426	133.932	5.65282e-31	7.43841e-28	top50	75.4733		0.568862	chrW	W
duck	L2__NC_051803.1_-_16622642	NC_051803.1	16622504	16622718	16622642	-	LOC113841927	XM_038169413.1	0	16619431	16622691	3261	2	Promoter (<=1kb)	promoter	-10.69	6.52864	554.995	1.03155e-122	8.89094e-119	top50	69.7909		0.724551	chrW	W
zebrafinch	L2__NC_045028.1_+_15219896	NC_045028.1	15219833	15220070	15219896	+	LOC100190109	NM_001245564.1	0	15219906	15222554	2649	1	Promoter (<=1kb)	promoter	-10.2829	6.7089	150.208	1.5615e-34	2.34828e-31	top50	68.9873	RPL37	0.660679	chrW	W	ribosomal protein L37
duck	L2__NC_051803.1_+_10685428	NC_051803.1	10685361	10685567	10685428	+	LOC119714305	XR_005261407.1	-1541	10687108	10687802	695	1	Promoter (1-2kb)	promoter	-10.6124	6.45882	526.645	1.51646e-116	6.53517e-113	top50	68.5437		0.726547	chrW	W
peacock	L2__scaffold652_len256143_cov0_single_+_11978	scaffold652_len256143_cov0_single	11896	12123	11978	+	g7678	g7678.t1	0	12088	24679	12592	1	Promoter (<=1kb)	promoter	6.46253	9.86029	404.404	6.0565e-90	2.21214e-86	top50	63.7224	HSP90B1	0.670659	auto		heat shock protein 90 beta family member 1
duck	L2__NC_051803.1_+_9173787	NC_051803.1	9173721	9173885	9173787	+	LOC113841028	XM_027447752.1	0	9173745	9181198	7454	1	Promoter (<=1kb)	promoter	-10.2274	6.07754	482.037	7.69862e-107	2.21181e-103	top50	62.1575	ATP5A1Z	0.55489	chrW	W
duck	L2__NC_051803.1_-_7571139	NC_051803.1	7571020	7571260	7571139	-	LOC119714326	XM_038169661.1	0	7568125	7571214	3090	2	Promoter (<=1kb)	promoter	-10.2226	6.07111	451.001	4.36774e-100	7.52912e-97	top50	62.0626	SIGMAR1	0.730539	chrW	W	sigma non-opioid intracellular receptor 1
duck	L2__NC_051803.1_-_8317571	NC_051803.1	8317548	8317631	8317571	-	LOC106020377	XM_027448293.2	93	8313811	8317641	3831	2	Promoter (<=1kb)	promoter	-10.199	5.81621	451.408	3.56182e-100	7.52912e-97	top50	59.3197	RPL37	0.62475	chrW	W	ribosomal protein L37
peacock	L2__scaffold184_len238318_cov0_-_256204	scaffold184_len238318_cov0	256089	256279	256204	-	g3043	g3043.t1	0	255864	256175	312	2	Promoter (<=1kb)	promoter	6.18052	9.54511	418.608	4.90323e-93	3.58181e-89	top50	58.9937	HIST1H4I	0.662675	auto		histone cluster 1, H4i
zebrafinch	L2__NC_045028.1_-_384370	NC_045028.1	384285	384431	384370	-	LOC115492298	XR_004365936.1	0	369103	384377	15275	2	Promoter (<=1kb)	promoter	-9.65316	6.09485	114.256	1.14498e-26	1.20532e-23	top50	58.8346		0.542914	chrW	W
zebrafinch	L2__NC_045003.1_-_18737371	NC_045003.1	18737353	18737387	18737371	-	MED12	XM_030272987.2	-5852	18695347	18731535	36189	2	Distal Intergenic	promoter	-9.55738	6.00218	40.5985	1.86947e-10	2.52306e-08	top50	57.3652	MED12	0.796407	auto	4A	mediator complex subunit 12
zebrafinch	L2__NC_045002.1_+_61083250	NC_045002.1	61083123	61083298	61083250	+	IBSP	XM_030271937.2	2173	61080950	61088087	7138	1	Promoter (2-3kb)	promoter	-7.05295	8.04211	17.0274	3.68445e-05	0.00122749	top50	56.7206	IBSP	0.546906	auto	4	integrin binding sialoprotein
chicken	L2__NC_006126.5_-_3662450	chrW	3662301	3662558	3662450	-	TERAL2	XM_025144579.1	0	3607608	3662463	54856	2	Promoter (<=1kb)	promoter	-9.05881	6.13906	173.532	1.25242e-39	1.89617e-36	top50	55.6126	TERAL2	0.586826	chrW	chrW
zebrafinch	L2__NC_045026.1_+_3176691	NC_045026.1	3176687	3176712	3176691	+	CERS1	XM_030257151.2	-61	3176773	3188105	11333	1	Promoter (<=1kb)	promoter	-9.4082	5.858	18.7794	1.46742e-05	0.00057002	top50	55.1132		0.720559	auto	28
zebrafinch	L2__NC_045002.1_+_28609940	NC_045002.1	28609901	28609992	28609940	+	TUSC3	NM_001245134.1	65599	28544302	28657326	113025	1	Intron (XM_012573477.3/TUSC3, intron 6 of 8)		-8.92026	6.16037	14.4797	0.000141679	0.0034725	DE	54.9521	TUSC3	0.528942	auto	4	tumor suppressor candidate 3
chicken	L2__NC_006088.5_+_32724389	chr1	32724384	32724442	32724389	+	LOC107052719	XM_015282671.2	0	32724391	32727006	2616	1	Promoter (<=1kb)	promoter	-5.88332	9.22409	287.941	1.39724e-64	4.23086e-61	top50	54.2683	LOC107052719	0.502994	auto	chr1	uncharacterized LOC107052719
chicken	L2__NC_006126.5_+_1391559	chrW	1391454	1391666	1391559	+	ATP5A1W	XM_429118.6	0	1391533	1415943	24411	1	Promoter (<=1kb)	promoter	-9.20268	5.85545	205.392	1.39054e-46	3.15791e-43	top50	53.8858	ATP5A1W	0.566866	chrW	chrW
zebrafinch	L2__NC_045005.1_+_22354293	NC_045005.1	22354290	22354346	22354293	+	SFXN2	XM_030276317.2	-7	22354353	22358919	4567	1	Promoter (<=1kb)	promoter	-7.88324	6.74915	35.3206	2.79652e-09	3.1318e-07	top50	53.2052	SFXN2	0.728543	auto	6	sideroflexin 2
duck	L2__NC_051799.1_-_2568131	NC_051799.1	2568123	2568208	2568131	-	LOC101794709	XM_038168864.1	0	2567269	2568189	921	2	Promoter (<=1kb)	promoter	-9.75448	5.38319	325.794	7.92217e-73	7.5868e-70	top50	52.5102	LOC396365	0.678643	auto	28	preprogastrin
emu	L2__CM027973.1_-_4937453	CM027973.1	4937379	4937574	4937453	-	g14341.t1	g14341.t1	40203	4921880	4977582	55703	2	Intron (g14341.t1/g14341.t1, intron 8 of 14)		-7.90879	6.61095	282.614	2.02258e-63	6.92666e-60	DE	52.2847	PSAT1	0.764471	chrW	W	phosphoserine aminotransferase 1
zebrafinch	L2__NC_045028.1_-_14925096	NC_045028.1	14925028	14925147	14925096	-	LOC116806892	XM_032744714.1	0	14922018	14925128	3111	2	Promoter (<=1kb)	promoter	-9.15349	5.61341	97.1175	6.53313e-23	4.29839e-20	top50	51.3823		0.598802	chrW	W
chicken	L2__NC_006126.5_-_4723679	chrW	4723626	4723786	4723679	-	HNRNPKL	XM_015300424.2	0	4703885	4723728	19844	2	Promoter (<=1kb)	promoter	-8.98954	5.65099	198.17	5.23703e-45	9.51464e-42	top50	50.7998	HNRNPKL	0.493014	chrW	chrW	heterogeneous nuclear ribonucleoprotein K like
zebrafinch	L2__NC_045028.1_+_5550266	NC_045028.1	5550141	5550418	5550266	+	LOC116806864	XM_032744642.1	0	5550201	5571715	21515	1	Promoter (<=1kb)	promoter	-9.05393	5.51836	93.0383	5.12929e-22	2.99978e-19	top50	49.9629	HNRNPKL	0.60479	chrW	W	heterogeneous nuclear ribonucleoprotein K like
zebrafinch	L2__NC_045028.1_-_16520142	NC_045028.1	16520033	16520190	16520142	-	LOC116806651	XM_032744715.1	231	16512669	16520264	7596	2	Promoter (<=1kb)	promoter	-9.05276	5.51719	99.085	2.41892e-23	1.6976e-20	top50	49.9458	ATP5A1Z	0.628743	chrW	W
quail	L2__NW_015439161.1_+_959	NW_015439161.1	954	1009	959	+	LOC107306773	XM_015850123.2	0	966	1281	316	1	Promoter (<=1kb)	promoter	-7.44664	6.63461	76.057	2.75589e-18	2.58641e-14	top50	49.4056	LOC100857439	0.55489	auto		histone H3.2-like
duck	L2__NC_051803.1_+_7020092	NC_051803.1	7020024	7020172	7020092	+	LOC101805398	XM_038169678.1	0	7020041	7069782	49742	1	Promoter (<=1kb)	promoter	-9.51725	5.15888	348.67	8.25651e-78	1.01661e-74	top50	49.0983	UBAP1	0.638723	chrW	W	ubiquitin associated protein 1
duck	L2__NC_051803.1_-_15188783	NC_051803.1	15188588	15189096	15188783	-	LOC101799270	XM_038169506.1	559	15133528	15189147	55620	2	Promoter (<=1kb)	promoter	-9.50193	5.1434	318.714	2.76121e-71	2.37989e-68	top50	48.8723	SPIN1Z	0.57485	chrW	W
emu	L2__CM027973.1_+_860248	CM027973.1	860173	860269	860248	+	g14238.t1	g14238.t1	-12954	873223	928449	55227	1	Distal Intergenic		-8.86413	5.48275	174.425	7.99506e-40	2.05353e-36	DE	48.5998	SMARCA2	0.479042	chrW	W	SWI/SNF related, matrix associated, actin dependent regulator of chromatin, subfamily a, member 2
emu	L2__JABVCD010000755.1_-_243976	JABVCD010000755.1	243956	244054	243976	-	g15899.t1	g15899.t1	-13051	155889	231003	75115	2	Distal Intergenic		-8.8552	5.47423	173.942	1.01922e-39	2.09429e-36	DE	48.4754	SMARCA2	0.481038	auto		SWI/SNF related, matrix associated, actin dependent regulator of chromatin, subfamily a, member 2
zebrafinch	L2__NC_045028.1_+_3884181	NC_045028.1	3884119	3884337	3884181	+	LOC116806909	XM_032744728.1	0	3884184	4056394	172211	1	Promoter (<=1kb)	promoter	-8.88693	5.35913	78.7687	6.98245e-19	2.82709e-16	top50	47.6262	SPIN1Z	0.57485	chrW	W
duck	L2__NC_051803.1_-_7752259	NC_051803.1	7752131	7752317	7752259	-	LOC101793310	XM_027448367.2	0	7715461	7752285	36825	2	Promoter (<=1kb)	promoter	-8.03789	5.90118	423.65	3.91717e-94	5.62701e-91	top50	47.433	VCP	0.688623	chrW	W	valosin containing protein
zebrafinch	L2__NC_045028.1_-_12646691	NC_045028.1	12646670	12646742	12646691	-	LOC116806932	XM_032744752.1	85643	12730149	12732313	2165	2	Distal Intergenic		-8.3415	5.60402	13.9234	0.000190413	0.00439531	DE	46.746		0.536926	chrW	W
zebrafinch	L2__NC_045028.1_-_9794006	NC_045028.1	9793966	9794103	9794006	-	LOC116806862	XM_032744625.1	0	9724187	9794058	69872	2	Promoter (<=1kb)	promoter	-8.81498	5.29125	88.2357	5.81007e-21	2.9125e-18	top50	46.6422	VCP	0.60479	chrW	W	valosin containing protein
zebrafinch	L2__NC_045010.1_+_11949378	NC_045010.1	11949294	11949420	11949378	+	SMPD3	XM_030282677.2	0	11949329	12052610	103282	1	Promoter (<=1kb)	promoter	-8.75972	5.23909	13.142	0.000288754	0.00611588	top50	45.893	SMPD3	0.800399	auto	11	sphingomyelin phosphodiesterase 3
zebrafinch	L2__NC_045028.1_+_17157029	NC_045028.1	17156974	17157129	17157029	+	LOC116806894	XM_032744717.1	0	17156978	17170053	13076	1	Promoter (<=1kb)	promoter	-8.74153	5.22182	87.1628	9.99446e-21	4.57442e-18	top50	45.6467	SUB1	0.572854	chrW	W	SUB1 regulator of transcription
duck	L2__NC_051803.1_-_7501684	NC_051803.1	7501596	7501727	7501684	-	LOC101789623	XM_038169376.1	0	7497116	7501676	4561	2	Promoter (<=1kb)	promoter	-9.26007	4.91519	328.95	1.62753e-73	1.75347e-70	top50	45.515		0.650699	chrW	W
chicken	L2__NC_006107.5_+_1447030	chr20	1447011	1447123	1447030	+	AHCY	XM_417331.6	-83109	1530232	1554238	24007	1	Distal Intergenic	promoter	-8.52304	5.20438	84.9252	3.09869e-20	2.34571e-17	top50	44.3571	AHCY	0.49501	auto	chr20	adenosylhomocysteinase
zebrafinch	L2__NC_045001.1_+_55801648	NC_045001.1	55801640	55801688	55801648	+	PPP1R14C	XM_030268001.2	-143	55801831	55856616	54786	1	Promoter (<=1kb)	promoter	-8.6386	5.13079	15.1797	9.77512e-05	0.00258257	top50	44.3228	PPP1R14C	0.704591	auto	3	protein phosphatase 1 regulatory inhibitor subunit 14C
zebrafinch	L2__NC_045027.1_-_4298643	NC_045027.1	4298612	4298656	4298643	-	PSD3	XM_030257937.2	0	4298625	4413377	114753	1	Promoter (<=1kb)	promoter	-4.68042	9.29271	9.35963	0.00221817	0.0304441	top50	43.4938	PSD3	0.744511	chrZ	Z	pleckstrin and Sec7 domain containing 3
chicken	L2__NC_006107.5_+_1455722	chr20	1455607	1455777	1455722	+	AHCY	XM_417331.6	-74455	1530232	1554238	24007	1	Distal Intergenic	promoter	-8.44833	5.13283	70.4691	4.67529e-17	2.49826e-14	top50	43.3639	AHCY	0.510978	auto	chr20	adenosylhomocysteinase
zebrafinch	L2__NC_044999.1_-_45955744	NC_044999.1	45955595	45955750	45955744	-	LOC116807702	XM_032746272.1	0	45955213	45955741	529	2	Promoter (<=1kb)	promoter	-6.37317	6.78309	112.804	2.38199e-26	2.27956e-23	top50	43.2297	LOC100857439	0.734531	auto	1A	histone H3.2-like
zebrafinch	L2__NC_045028.1_-_1963531	NC_045028.1	1963469	1963542	1963531	-	LOC116806879	XM_032744693.1	0	1856823	1963500	106678	2	Promoter (<=1kb)	promoter	-8.5125	5.00671	80.5481	2.83708e-19	1.19464e-16	top50	42.6196	LOC431003	0.578842	chrW	W	E3 ubiquitin-protein ligase KCMF1-like
zebrafinch	L2__NC_045028.1_-_9002696	NC_045028.1	9002630	9002754	9002696	-	LOC116806882	XM_032744702.1	-114264	8822934	8888490	65557	2	Distal Intergenic		-8.47074	4.96767	66.6186	3.29462e-16	1.02007e-13	DE	42.0798	ZFAND5	0.61477	chrW	W	zinc finger AN1-type containing 5
quail	L2__NC_029520.1_+_16884501	NC_029520.1	16884432	16884549	16884501	+	LOC107314689	XM_015864182.2	0	16884436	16886097	1662	1	Promoter (<=1kb)	promoter	-5.56947	7.54911	6.75539	0.0093465	0.218071	NS	42.0446	HPS5	0.469062	auto	5	HPS5 biogenesis of lysosomal organelles complex 2 subunit 2
zebrafinch	L2__NC_045007.1_+_24443463	NC_045007.1	24443237	24443623	24443463	+	PRG4	XM_030279474.2	10406	24432831	24451916	19086	1	Exon (XM_030279475.2/PRG4, exon 5 of 11)		6.80997	6.1047	152.353	5.30576e-35	9.30895e-32	DE	41.5728		0.568862	auto	8
zebrafinch	L2__NC_045028.1_+_19827513	NC_045028.1	19827433	19827826	19827513	+	LOC116806979	XM_032744787.1	0	19827615	19992694	165080	1	Promoter (<=1kb)	promoter	-7.63781	5.41591	85.9193	1.87434e-20	8.22133e-18	top50	41.3657	UBE2R2	0.684631	chrW	W	ubiquitin conjugating enzyme E2 R2
zebrafinch	L2__NC_045028.1_-_15001171	NC_045028.1	15001019	15001208	15001171	-	LOC116806891		320	14925438	15001339	75902	2	Promoter (<=1kb)	promoter	-8.40293	4.90456	75.8757	3.02093e-18	1.10953e-15	top50	41.2127		0.636727	chrW	W
emu	L2__CM027945.1_-_162502610	CM027945.1	162502437	162502613	162502610	-	g1037.t1	g1037.t1	0	162502136	162502546	411	2	Promoter (<=1kb)	promoter	5.50175	7.46686	630.251	4.40869e-139	4.52949e-135	top50	41.0808	LOC100857439	0.682635	auto	1	histone H3.2-like
zebrafinch	L2__NC_045028.1_-_6637808	NC_045028.1	6637746	6637899	6637808	-	SMAD4	XM_032744680.1	0	6582486	6637816	55331	2	Promoter (<=1kb)	promoter	-8.3831	4.88607	73.328	1.09799e-17	3.72855e-15	top50	40.9604		0.676647	chrW	W
duck	L2__NC_051803.1_+_6585908	NC_051803.1	6585787	6585989	6585908	+	LOC113840994	XM_038169646.1	0	6585857	6700097	114241	1	Promoter (<=1kb)	promoter	-8.62983	4.74039	287.857	1.45717e-64	1.14176e-61	top50	40.9087	UBE2R2	0.696607	chrW	W	ubiquitin conjugating enzyme E2 R2
quail	L2__NC_029516.1_-_43786950	NC_029516.1	43786755	43787050	43786950	-	LOC107312412	XM_015859830.2	0	43786314	43786960	647	2	Promoter (<=1kb)	promoter	-5.02221	7.97221	23.1257	1.5175e-06	0.000491095	top50	40.0381	HIST1H4I	0.670659	auto	1	histone cluster 1, H4i
zebrafinch	L2__NC_045028.1_+_8778731	NC_045028.1	8778671	8778748	8778731	+	CHD1W	NM_001078178.1	179157	8599514	8648049	48536	1	Distal Intergenic		-4.53647	8.78371	44.7288	2.26299e-11	4.03772e-09	DE	39.8471	CHDB1	0.590818	chrW	W
duck	L2__NC_051803.1_-_10815830	NC_051803.1	10815746	10816005	10815830	-	LOC101805096	XM_038169484.1	-190361	10499355	10625644	126290	2	Distal Intergenic	promoter	-8.81486	4.50307	217.789	2.74593e-49	1.69051e-46	top50	39.6939	RASA1	0.656687	chrW	W	RAS p21 protein activator 1
zebrafinch	L2__NC_045028.1_+_3971495	NC_045028.1	3971474	3971522	3971495	+	LOC116806909	XM_032744729.1	86606	3884868	4056394	171527	1	Intron (XM_032744728.1/LOC116806909, intron 1 of 5)		-8.18509	4.7104	12.8773	0.000332596	0.00666902	DE	38.555	SPIN1Z	0.526946	chrW	W
duck	L2__NC_051803.1_+_8041328	NC_051803.1	8041275	8041416	8041328	+	LOC101802777	XM_038169421.1	0	8041330	8282598	241269	1	Promoter (<=1kb)	promoter	-8.72223	4.41878	228.512	1.25836e-51	8.34295e-49	top50	38.5416	RICTOR	0.640719	chrW	W	RPTOR independent companion of MTOR complex 2
duck	L2__NC_051803.1_+_9903772	NC_051803.1	9903667	9903816	9903772	+	LOC110354585	XM_027448893.2	88	9903579	9939081	35503	1	Promoter (<=1kb)	promoter	-8.56257	4.48906	239.129	6.0893e-54	4.37364e-51	top50	38.4379	PARP14	0.461078	chrW	W	poly(ADP-ribose) polymerase family member 14
zebrafinch	L2__NC_045005.1_+_34802854	NC_045005.1	34802804	34802945	34802854	+	LOC116808570	XR_004368299.1	-19905	34822850	34824135	1286	1	Intron (XR_004368297.1/MSH4, intron 18 of 23)		-8.169	4.68656	42.558	6.86179e-11	1.09445e-08	DE	38.2845		0.764471	auto	6
zebrafinch	L2__NC_044999.1_+_45954456	NC_044999.1	45954451	45954766	45954456	+	LOC100224416	XM_002195287.5	-3041	45957807	45958313	507	1	Distal Intergenic	promoter	-5.60262	6.82645	107.177	4.07158e-25	3.5718e-22	top50	38.246	HIST1H2A4L1	0.738523	auto	1A	histone cluster 1, H2A-IV-like 1 (similar to human histone cluster 2, class H2A, member C)
duck	L2__NC_051803.1_-_14437476	NC_051803.1	14437381	14437623	14437476	-	LOC101795454	XM_038169536.1	451	14382029	14437832	55804	2	Promoter (<=1kb)	promoter	-8.69468	4.39373	206.95	6.3571e-47	3.65279e-44	top50	38.202	GPBP1	0.600798	chrW	W	GC-rich promoter binding protein 1
zebrafinch	L2__NC_045006.1_-_28254547	NC_045006.1	28254500	28254641	28254547	-	MYL1	NM_001245494.1	0	28236274	28254547	18274	2	Promoter (<=1kb)	promoter	-8.14849	4.67638	16.1553	5.83554e-05	0.00175516	top50	38.1055	MYL1	0.459082	auto	7	myosin, light chain 1, alkali; skeletal, fast
zebrafinch	L2__NC_045004.1_-_23719074	NC_045004.1	23718975	23719227	23719074	-	MDK	XM_002200118.5	0	23713877	23719097	5221	2	Promoter (<=1kb)	promoter	-3.91438	9.62727	14.0107	0.000181772	0.00422408	top50	37.6848	MDK	0.740519	auto	5	midkine (neurite growth-promoting factor 2)
emu	L2__CM027973.1_+_5574580	CM027973.1	5574503	5574619	5574580	+	g14349.t1	g14349.t1	182684	5391819	5523947	132129	1	Distal Intergenic	promoter	-7.71864	4.83475	114.44	1.04382e-26	1.34052e-23	top50	37.3177	PRUNE2	0.724551	chrW	W	prune homolog 2
duck	L2__NC_051803.1_+_1192585	NC_051803.1	1192492	1192687	1192585	+	LOC101803787	XM_038169593.1	0	1192571	1253010	60440	1	Promoter (<=1kb)	promoter	-8.61881	4.32536	196.754	1.06696e-44	5.74756e-42	top50	37.2794	SMAD2W	0.694611	chrW	W
zebrafinch	L2__NC_045006.1_+_4812412	NC_045006.1	4812342	4812554	4812412	+	HACD2	XM_004176712.3	-7649	4820203	4840922	20720	1	Exon (XM_012574779.3/MYLK, exon 30 of 32)		-6.67243	5.58034	29.3269	6.11399e-08	4.8759e-06	DE	37.2345	HACD2	0.459082	auto	7	3-hydroxyacyl-CoA dehydratase 2
emu	L2__CM027973.1_-_6046467	CM027973.1	6046367	6046489	6046467	-	g14354.t1	g14354.t1	-151	6027919	6046338	18420	2	Promoter (<=1kb)	promoter	-7.69588	4.81414	112.623	2.60911e-26	2.97844e-23	top50	37.049	OSTF1	0.816367	chrW	W	osteoclast stimulating factor 1
zebrafinch	L2__NC_045028.1_-_10787213	NC_045028.1	10787188	10787226	10787213	-	LOC116806914	XM_032744734.1	120640	10894991	10907828	12838	2	Distal Intergenic		-6.3889	5.78592	19.2552	1.14357e-05	0.000466602	DE	36.9656	CDC37L1	0.55489	chrW	W	cell division cycle 37 like 1
zebrafinch	L2__NC_045028.1_-_13757341	NC_045028.1	13757293	13757388	13757341	-	LOC116806871	XM_032744672.1	0	13619423	13757353	137931	2	Promoter (<=1kb)	promoter	-8.03735	4.56797	65.3922	6.13805e-16	1.84615e-13	top50	36.7144	SMAD2W	0.616766	chrW	W
zebrafinch	L2__NC_045007.1_+_24442680	NC_045007.1	24442422	24442741	24442680	+	PRG4	XM_030279474.2	9591	24432831	24451916	19086	1	Exon (XM_030279475.2/PRG4, exon 5 of 11)		6.93784	5.27301	125.826	3.35726e-29	3.92688e-26	DE	36.5833		0.578842	auto	8
duck	L2__NC_051781.1_-_6924292	NC_051781.1	6924136	6924312	6924292	-	LOC119717844	XM_038184221.1	0	6860503	6924312	63810	2	Promoter (<=1kb)	promoter	7.84395	4.62549	71.5703	2.67548e-17	5.62439e-15	top50	36.2821		0.57485	auto	10
duck	L2__NC_051803.1_+_9903522	NC_051803.1	9903266	9903623	9903522	+	LOC110354585	XM_038169552.1	0	9903298	9917862	14565	1	Promoter (<=1kb)	promoter	-8.53122	4.2491	195.553	1.95083e-44	9.89071e-42	top50	36.25		0.616766	chrW	W
zebrafinch	L2__NC_045004.1_+_32950791	NC_045004.1	32950726	32950839	32950791	+	ACTC1	XM_002200500.5	19	32950707	32955796	5090	1	Promoter (<=1kb)	promoter	-5.79055	6.2205	42.2535	8.01781e-11	1.24123e-08	top50	36.0202	ACTC1	0.764471	auto	5	actin alpha cardiac muscle 1
duck	L2__NC_051803.1_-_13601662	NC_051803.1	13601594	13601769	13601662	-	LOC101791000	XM_038169570.1	0	13583551	13601604	18054	2	Promoter (<=1kb)	promoter	-8.49331	4.21296	175.64	4.33895e-40	2.07763e-37	top50	35.782	HNRNPKL	0.58483	chrW	W	heterogeneous nuclear ribonucleoprotein K like
chicken	L2__NW_020109758.1_-_26228		26207	26264	26228	-	HLA-F10AL4	XM_015295060.2	61	23994	26268	2275	2	Promoter (<=1kb)	promoter	-7.06605	5.05773	72.5575	1.62236e-17	9.82498e-15	top50	35.7381	HLA-F10AL4	0.720559	auto
zebrafinch	L2__NC_045028.1_+_12513688	NC_045028.1	12513609	12513747	12513688	+	CWH10orf53	XM_032744751.1	-113082	12626829	12638024	11196	1	Distal Intergenic		-7.93418	4.47808	25.1927	5.18785e-07	3.28991e-05	DE	35.5298		0.467066	chrW	W
chicken	L2__NC_006126.5_+_6650826	chrW	6650798	6650915	6650826	+	SMAD2W	XM_015300444.1	0	6650804	6715919	65116	1	Promoter (<=1kb)	promoter	-7.79604	4.53551	89.5873	2.93395e-21	2.42291e-18	top50	35.359	SMAD2W	0.622754	chrW	chrW
emu	L2__CM027973.1_-_7261746	CM027973.1	7261657	7261826	7261746	-	g14366.t1	g14366.t1	-9647	7244241	7252179	7939	2	Distal Intergenic	promoter	-7.04921	5.01348	127.639	1.34616e-29	1.97577e-26	top50	35.3411	C9orf85	0.752495	chrW	W	chromosome 9 open reading frame 85
zebrafinch	L2__NC_045028.1_-_13177289	NC_045028.1	13177046	13177303	13177289	-	LOC116806951	XR_004365992.1	-11126	13163027	13166177	3151	2	Distal Intergenic		-7.91536	4.45714	68.3157	1.39307e-16	4.44389e-14	DE	35.2799		0.499002	chrW	W
zebrafinch	L2__NC_044999.1_-_45869576	NC_044999.1	45869503	45869578	45869576	-	LOC100229197	XM_030262841.2	88	45869156	45869591	436	2	Promoter (<=1kb)	promoter	-5.38594	6.5394	10.9053	0.000958917	0.0157481	top50	35.2208	HIST2H4B	0.704591	auto	1A	histone cluster 2, H4b
zebrafinch	L2__NC_045001.1_+_40105925	NC_045001.1	40105886	40105943	40105925	+	GRIK2	XM_030267647.2	-92095	40198038	40539528	341491	1	Distal Intergenic		-4.8154	7.27144	33.077	8.85792e-09	8.8807e-07	DE	35.0148	GRIK2	0.540918	auto	3	glutamate ionotropic receptor kainate type subunit 2
zebrafinch	L2__NC_044999.1_-_45875542	NC_044999.1	45875346	45875605	45875542	-	LOC100226365	XM_032746273.1	0	45870640	45875569	4930	2	Promoter (<=1kb)	promoter	-4.33869	8.03329	89.0925	3.76777e-21	1.98317e-18	top50	34.8539	H2AFJ	0.616766	auto	1A	H2A histone family, member J
zebrafinch	L2__NC_045027.1_+_64175175	NC_045027.1	64175169	64175220	64175175	+	FAM169A	XM_012577764.3	-75	64175295	64213774	38480	1	Promoter (<=1kb)	promoter	-6.36131	5.46445	12.9836	0.000314238	0.00641082	top50	34.761		0.704591	chrZ	Z
zebrafinch	L2__NC_045024.1_-_4017647	NC_045024.1	4017624	4017683	4017647	-	TNNI1	XM_032753088.1	0	4006778	4017673	10896	2	Promoter (<=1kb)	promoter	-7.83899	4.3955	16.5964	4.62387e-05	0.0014795	top50	34.4563	TNNI1	0.612774	auto	26	troponin I type 1 (skeletal, slow)
zebrafinch	L2__NC_045028.1_-_13178167	NC_045028.1	13178091	13178242	13178167	-	LOC116806951	XR_004365992.1	-12065	13163027	13166177	3151	2	Distal Intergenic		-7.82924	4.37954	62.6711	2.44272e-15	7.14292e-13	DE	34.2884		0.453094	chrW	W
zebrafinch	L2__NC_045027.1_-_41296632	NC_045027.1	41296615	41296644	41296632	-	LOC115491117	XR_003957075.2	-548183	40735566	40748461	12896	2	Distal Intergenic		-6.3056	5.41221	9.35267	0.00222661	0.0305114	DE	34.1272		0.550898	chrZ	Z
zebrafinch	L2__NC_045028.1_-_13158337	NC_045028.1	13158270	13158412	13158337	-	LOC116806950	XR_004365991.1	4095	13159173	13162365	3193	2	Distal Intergenic		-7.79647	4.35016	61.3697	4.73046e-15	1.34588e-12	DE	33.9159		0.453094	chrW	W
zebrafinch	L2__NC_045004.1_-_20910550	NC_045004.1	20910533	20910630	20910550	-	LRRC4C	XM_012574250.3	-155267	20275181	20755363	480183	2	Distal Intergenic		-5.0946	6.6413	43.19	4.96733e-11	8.30017e-09	DE	33.8348	LRRC4C	0.53493	auto	5	leucine rich repeat containing 4C
zebrafinch	L2__NC_045028.1_+_3473653	NC_045028.1	3473568	3473703	3473653	+	LOC116806883	XM_032744704.1	0	3473604	3496107	22504	1	Promoter (<=1kb)	promoter	-7.77274	4.32826	45.4598	1.55803e-11	2.87743e-09	top50	33.6425	ARRDC3	0.48503	chrW	W	arrestin domain containing 3
zebrafinch	L2__NC_045000.1_-_117480160	NC_045000.1	117480148	117480189	117480160	-	LOC115493903	XR_004367101.1	-21132	117447569	117459057	11489	2	Distal Intergenic		-6.23627	5.34628	16.1826	5.75213e-05	0.00173503	DE	33.3408		0.536926	auto	2
zebrafinch	L2__NC_045004.1_+_8980479	NC_045004.1	8980425	8980518	8980479	+	LOC100224843	XM_030273626.2	309	8980116	8981804	1689	1	Promoter (<=1kb)	promoter	-6.58321	5.06127	14.1021	0.000173151	0.00405059	top50	33.3194		0.684631	auto	5
zebrafinch	L2__NC_044999.1_-_45957577	NC_044999.1	45957360	45957620	45957577	-	LOC100227296	XM_002195263.4	0	45957081	45957572	492	2	Promoter (<=1kb)	promoter	-3.79423	8.76981	51.3435	7.75377e-13	1.81387e-10	top50	33.2747	HIST1H2BF	0.53493	auto	1A
zebrafinch	L2__NC_045017.1_+_6468961	NC_045017.1	6468944	6468980	6468961	+	MYL10	XM_002193467.5	116	6468828	6491214	22387	1	Promoter (<=1kb)	promoter	-7.24027	4.57642	14.1768	0.000166413	0.0039345	top50	33.1345	MYL10	0.441118	auto	19	myosin, light chain 10, regulatory
quail	L2__NC_029519.1_+_45456917	NC_029519.1	45456849	45457041	45456917	+	LOC107313502	XM_015861822.2	21896	45434953	45438123	3171	1	Distal Intergenic	promoter	-7.33035	4.51591	13.0081	0.000310148	0.0272031	top50	33.1032	IL8L2	0.682635	auto	4	interleukin 8-like 2
zebrafinch	L2__NC_044999.1_-_40219705	NC_044999.1	40219688	40219716	40219705	-	MGAT4C	XM_030260826.2	-78230	40086325	40141486	55162	2	Intron (XM_032745935.1/MGAT4C, intron 4 of 8)		-6.21413	5.32535	17.0271	3.68496e-05	0.00122749	DE	33.0924	MGAT4C	0.526946	auto	1A	MGAT4 family member C
duck	L2__NC_051803.1_+_9172234	NC_051803.1	9172135	9172258	9172234	+	LOC113841028	XM_027447752.1	-1487	9173745	9181198	7454	1	Promoter (1-2kb)	promoter	-8.24669	3.99765	162.298	3.56113e-37	1.53467e-34	top50	32.9674	ATP5A1Z	0.502994	chrW	W
duck	L2__NC_051803.1_-_7472561	NC_051803.1	7472502	7472621	7472561	-	LOC113841586	XM_027448250.2	0	7467627	7472579	4953	2	Promoter (<=1kb)	promoter	-8.24399	3.99236	164.548	1.14813e-37	5.20826e-35	top50	32.913		0.708583	chrW	W
chicken	L2__NC_006126.5_+_166333	chrW	166233	166365	166333	+	LOC100859467	XM_015300408.2	45	166188	227486	61299	1	Promoter (<=1kb)	promoter	-7.57872	4.3406	77.004	1.70616e-18	1.19221e-15	top50	32.8962	LOC100859467	0.620758	chrW	chrW	ras GTPase-activating protein 1-like
zebrafinch	L2__NC_045028.1_-_4180451	NC_045028.1	4180429	4180522	4180451	-	LOC116806858	XM_032744622.1	-32290	4142669	4148232	5564	2	Distal Intergenic		-4.50469	7.27945	29.6126	5.27607e-08	4.33916e-06	DE	32.7916		0.556886	chrW	W
zebrafinch	L2__NC_044999.1_+_45938627	NC_044999.1	45938622	45938784	45938627	+	LOC100220543	XM_012569092.3	1889	45936733	45937258	526	1	Promoter (1-2kb)	promoter	-4.97459	6.58567	46.9053	7.45018e-12	1.45237e-09	top50	32.7611	HIST1H2BF	0.728543	auto	1A
quail	L2__NC_029537.1_-_1286595	NC_029537.1	1286551	1286670	1286595	-	ACTG2	XM_015882968.2	0	1283956	1286651	2696	2	Promoter (<=1kb)	promoter	-4.28517	7.64399	17.5417	2.81076e-05	0.00479618	top50	32.7558	ACTG2	0.536926	auto	22	actin, gamma 2, smooth muscle, enteric
zebrafinch	L2__NC_045028.1_-_14496563	NC_045028.1	14496492	14496633	14496563	-	LOC116806893	XR_004365956.1	50472	14540823	14546964	6142	2	Distal Intergenic		-7.68449	4.2499	49.0448	2.50185e-12	5.2674e-10	DE	32.6583		0.60479	chrW	W
zebrafinch	L2__NC_045006.1_+_15419189	NC_045006.1	15419176	15419216	15419189	+	CDCA7	XM_030277487.2	-8045	15427261	15436484	9224	1	Distal Intergenic		-4.87889	6.68512	43.3785	4.51117e-11	7.65954e-09	DE	32.6159	CDCA7	0.562874	auto	7	cell division cycle associated 7
duck	L2__NC_051803.1_-_13638571	NC_051803.1	13638465	13638625	13638571	-	LOC101793250	XM_027448273.2	0	13608516	13638610	30095	2	Promoter (<=1kb)	promoter	-8.21596	3.9686	141.317	1.37139e-32	5.37275e-30	top50	32.6059	UBQLN1	0.48503	chrW	W	ubiquilin 1
zebrafinch	L2__NC_045028.1_+_20137467	NC_045028.1	20137426	20137491	20137467	+	LOC116806979	XM_032744788.1	157971	19979455	19992694	13240	1	Distal Intergenic		-4.92133	6.61976	43.0372	5.37099e-11	8.83444e-09	DE	32.578	UBE2R2L	0.550898	chrW	W	ubiquitin conjugating enzyme E2 R2
zebrafinch	L2__NC_045028.1_-_13157442	NC_045028.1	13157280	13157471	13157442	-	LOC116806950	XR_004365991.1	5085	13159173	13162365	3193	2	Distal Intergenic		-7.6534	4.22251	54.479	1.57121e-13	3.93813e-11	DE	32.3166		0.483034	chrW	W
zebrafinch	L2__NC_045027.1_+_68826768	NC_045027.1	68826723	68826775	68826768	+	LOC115491227	XR_003957203.2	474084	68352639	68364843	12205	1	Distal Intergenic		-7.64266	4.22145	11.7321	0.000614323	0.0109424	DE	32.2632		0.53493	chrZ	Z
zebrafinch	L2__NC_044998.1_+_91918434	NC_044998.1	91918381	91918443	91918434	+	LOC115496405	XR_003961907.2	-984987	92903430	92957580	54151	1	Distal Intergenic		-5.9757	5.39505	15.4272	8.5745e-05	0.00235095	DE	32.2392		0.510978	auto	1
zebrafinch	L2__NC_045028.1_-_1985326	NC_045028.1	1985303	1985390	1985326	-	LOC116806954	XR_004365995.1	-4367	1977412	1981023	3612	2	Distal Intergenic		-7.628	4.20004	46.9593	7.24756e-12	1.43953e-09	DE	32.0379		0.570858	chrW	W
zebrafinch	L2__NC_045018.1_+_7229094	NC_045018.1	7228966	7229115	7229094	+	TNNC2	XM_002192109.5	0	7229065	7230919	1855	1	Promoter (<=1kb)	promoter	-7.62018	4.20103	14.3216	0.000154086	0.00371181	top50	32.0126	TNNC2	0.580838	auto	20	troponin C2, fast skeletal type
zebrafinch	L2__NC_045028.1_-_8540785	NC_045028.1	8540737	8540834	8540785	-	LOC116806940	XR_004365984.1	42287	8577994	8583024	5031	2	Distal Intergenic	promoter	-7.6234	4.19592	50.1829	1.40061e-12	3.13708e-10	top50	31.9871		0.644711	chrW	W
zebrafinch	L2__NC_045028.1_+_5153216	NC_045028.1	5153158	5153309	5153216	+	LOC116806866	XM_032744648.1	83	5153075	5290680	137606	1	Promoter (<=1kb)	promoter	-7.62146	4.19426	54.0486	1.95596e-13	4.78847e-11	top50	31.9664	GOLPH3	0.684631	chrW	W	golgi phosphoprotein 3
chicken	L2__NC_006126.5_+_3494284	chrW	3494208	3494358	3494284	+	LOC107049482	XM_025144577.1	0	3494254	3517698	23445	1	Promoter (<=1kb)	promoter	-7.48702	4.25911	72.2385	1.90701e-17	1.0827e-14	top50	31.8881	LOC107049482	0.582834	chrW	chrW
zebrafinch	L2__NC_044999.1_+_58373980	NC_044999.1	58373968	58374003	58373980	+	LOC115493418	XR_003958183.2	-121417	58495420	58533036	37617	1	Distal Intergenic		-4.77998	6.66497	41.7392	1.04295e-10	1.50399e-08	DE	31.8584		0.548902	auto	1A
zebrafinch	L2__NW_022611573.1_+_2166736	NW_022611573.1	2166715	2166751	2166736	+	LOC115493215	XM_032745953.1	10973	2155742	2157344	1603	1	Distal Intergenic		-4.79928	6.63413	40.2573	2.22618e-10	2.96645e-08	DE	31.839		0.538922	auto
zebrafinch	L2__NC_045027.1_+_77447389	NC_045027.1	77447382	77447407	77447389	+	LOC115491132	XR_003957092.2	24013	77423369	77425525	2157	1	Distal Intergenic		-5.08292	6.24846	41.4025	1.23899e-10	1.73904e-08	DE	31.7604		0.52495	chrZ	Z
chicken	L2__NC_006088.5_+_32725078	chr1	32724797	32725156	32725078	+	LOC107052719	XM_015282677.2	406	32724391	32727006	2616	1	Promoter (<=1kb)	promoter	-6.59649	4.79859	104.187	1.84062e-24	1.67202e-21	top50	31.6538	LOC107052719	0.55489	auto	chr1	uncharacterized LOC107052719
zebrafinch	L2__NC_045017.1_-_6732961	NC_045017.1	6732834	6733029	6732961	-	COL26A1	XM_030287943.2	0	6566407	6732997	166591	2	Promoter (<=1kb)	promoter	-4.41704	7.15607	35.8677	2.1118e-09	2.49786e-07	top50	31.6086	COL26A1	0.768463	auto	19	collagen type XXVI alpha 1 chain
zebrafinch	L2__NC_045028.1_-_14343996	NC_045028.1	14343984	14344063	14343996	-	LOC116806888	XM_032744707.1	531	14176194	14344515	168322	2	Promoter (<=1kb)	promoter	-7.57414	4.15216	43.7849	3.66523e-11	6.32593e-09	top50	31.4491	RASA1	0.644711	chrW	W	RAS p21 protein activator 1
turkey	L2__HG999680.1_-_33181494	HG999680.1	33181433	33181636	33181494	-	g690	g690.t1	0	33178790	33181462	2673	2	Promoter (<=1kb)	promoter	-3.40682	9.18943	354.861	3.7037e-79	3.71259e-75	top50	31.3067	RPL18A	0.626747	auto	1	ribosomal protein L18a
duck	L2__NC_051803.1_+_15536783	NC_051803.1	15536552	15536823	15536783	+	LOC113841684	XR_005261381.1	0	15536749	15573942	37194	1	Promoter (<=1kb)	promoter	-8.05712	3.82573	111.005	5.90204e-26	1.95653e-23	top50	30.8244	EDC3	0.714571	chrW	W	enhancer of mRNA decapping 3
duck	L2__NC_051803.1_+_950823	NC_051803.1	950813	950827	950823	+	LOC119714294	XR_005261369.1	-74	950901	978836	27936	1	Promoter (<=1kb)	promoter	-8.04964	3.82889	130.163	3.77518e-30	1.39573e-27	top50	30.8211		0.48503	chrW	W
duck	L2__NC_051774.1_-_84916048	NC_051774.1	84916042	84916049	84916048	-	LOC113843295	XR_005264806.1	-330	84900399	84915719	15321	2	Promoter (<=1kb)	promoter	6.85925	4.48614	76.3167	2.41634e-18	5.48065e-16	top50	30.7716		0.772455	auto	3
zebrafinch	L2__NC_045023.1_+_2220719	NC_045023.1	2220515	2220956	2220719	+	LOC115498500	XM_030291634.2	0	2220630	2221535	906	1	Promoter (<=1kb)	promoter	-2.71839	11.31	10.9831	0.000919486	0.0152672	top50	30.7451		0.682635	auto	25
duck	L2__NC_051803.1_-_8352073	NC_051803.1	8351972	8352193	8352073	-	LOC101801464	XM_038169619.1	0	8328801	8352124	23324	2	Promoter (<=1kb)	promoter	-8.03364	3.81591	142.155	8.9962e-33	3.6923e-30	top50	30.6556	ZFAND5	0.616766	chrW	W	zinc finger AN1-type containing 5
chicken	L2__NC_006126.5_-_5105612	chrW	5105482	5105659	5105612	-	CHDB1	XM_015300460.2	0	4989932	5105612	115681	2	Promoter (<=1kb)	promoter	-7.33618	4.1255	65.0277	7.3852e-16	3.35436e-13	top50	30.2654	CHDB1	0.572854	chrW	chrW
emu	L2__CM027973.1_-_5309876	CM027973.1	5309767	5309974	5309876	-	g14347.t1	g14347.t1	0	5243313	5309791	66479	2	Promoter (<=1kb)	promoter	-7.35653	4.09576	65.5218	5.74751e-16	2.8119e-13	top50	30.1306	VPS13A	0.680639	chrW	W	vacuolar protein sorting 13 homolog A
quail	L2__NC_029518.1_-_35968809	NC_029518.1	35968743	35968877	35968809	-	ACTA1	XM_015857910.1	140	35966499	35968883	2385	2	Promoter (<=1kb)	promoter	-3.78133	7.88045	9.6268	0.00191758	0.0837047	NS	29.7986	ACTA1	0.748503	auto	3	actin alpha 1, skeletal muscle
zebrafinch	L2__NC_045028.1_-_9288318	NC_045028.1	9288201	9288374	9288318	-	LOC116806920	XM_032744740.1	0	9217019	9288325	71307	2	Promoter (<=1kb)	promoter	-7.41397	4.01221	46.4597	9.35211e-12	1.78999e-09	top50	29.7464	FCHO2	0.572854	chrW	W	FCH domain only 2
zebrafinch	L2__NC_045028.1_-_16980484	NC_045028.1	16980356	16980623	16980484	-	LOC116806641	XM_032744678.1	0	16915178	16980557	65380	2	Promoter (<=1kb)	promoter	-7.40397	4.00348	44.9566	2.01449e-11	3.65629e-09	top50	29.6416	ZFRL1	0.602794	chrW	W
emu	L2__CM027973.1_-_4449713	CM027973.1	4449671	4449757	4449713	-	g14340.t1	g14340.t1	-920	4351287	4448837	97551	2	Promoter (<=1kb)	promoter	-7.02546	4.2073	70.2047	5.34576e-17	2.89065e-14	top50	29.5582	TLE4Z1	0.610778	chrW	W
zebrafinch	L2__NC_045000.1_-_51804219	NC_045000.1	51804208	51804277	51804219	-	BLVRA	XM_030265301.2	-23056	51751232	51781221	29990	2	Distal Intergenic		-7.36872	3.98192	11.0458	0.000888905	0.0149382	DE	29.3416	BLVRA	0.52495	auto	2	biliverdin reductase A
zebrafinch	L2__NC_045027.1_+_14582382	NC_045027.1	14582233	14582441	14582382	+	ANXA1	XM_002191271.5	0	14582298	14598546	16249	1	Promoter (<=1kb)	promoter	2.98879	9.76745	75.8526	3.05654e-18	1.10953e-15	top50	29.1928	ANXA1	0.45509	chrZ	Z	annexin A1
quail	L2__NC_029534.1_+_5349721	NC_029534.1	5349658	5349908	5349721	+	UBC	XM_015880425.1	5	5349653	5351849	2197	1	Promoter (<=1kb)	promoter	-2.94869	9.89129	9.72838	0.00181445	0.0800375	NS	29.1664	UBB	0.60479	auto	19	ubiquitin B
zebrafinch	L2__NC_044999.1_+_45834009	NC_044999.1	45834003	45834215	45834009	+	LOC100224417	XM_002192776.4	0	45834031	45834749	719	1	Promoter (<=1kb)	promoter	-3.97902	7.30084	90.0808	2.28627e-21	1.26671e-18	top50	29.0502	HIST1H2A4	0.752495	auto	1A	histone cluster 1, H2A, IV (similar to human histone cluster 2, class H2A, member C)
duck	L2__NC_051772.1_+_123658163	NC_051772.1	123658095	123658287	123658163	+	LOC119714884	XM_038172037.1	0	123658130	123685461	27332	1	Promoter (<=1kb)	promoter	-7.8522	3.65976	103.794	2.24466e-24	6.44891e-22	top50	28.7371	TESK1	0.664671	auto	1	testis associated actin remodelling kinase 1
emu	L2__JABVCD010000756.1_+_611578	JABVCD010000756.1	611543	611606	611578	+	g16122.t1	g16122.t1	-116	611722	646870	35149	1	Promoter (<=1kb)	promoter	-7.21351	3.97121	59.3	1.35374e-14	5.79515e-12	top50	28.6463	RAD23B	0.542914	auto		RAD23 homolog B, nucleotide excision repair protein
zebrafinch	L2__NC_045028.1_+_2432303	NC_045028.1	2432227	2432417	2432303	+	LOC116806874	XM_032744679.1	0	2432264	2522553	90290	1	Promoter (<=1kb)	promoter	-7.30249	3.9158	41.0005	1.52189e-10	2.08064e-08	top50	28.5951		0.670659	chrW	W
duck	L2__NW_024010378.1_+_159431	NW_024010378.1	158718	159560	159431	+	LOC113841280	XR_003493878.1	1017	157701	157854	154	1	Promoter (1-2kb)	promoter	-2.2608	12.6475	22.2997	2.33245e-06	0.000131395	top50	28.5935		0.780439	auto
zebrafinch	L2__NC_045010.1_+_13209783	NC_045010.1	13209783	13209790	13209783	+	FCSK	XR_003962398.2	-880	13210670	13218253	7584	1	Promoter (<=1kb)	promoter	-7.28162	3.89827	29.2273	6.43648e-08	5.0945e-06	top50	28.3857		0.788423	auto	11
zebrafinch	L2__NC_045027.1_-_39316962	NC_045027.1	39316935	39316967	39316962	-	LOC116806848	XR_004365918.1	501637	39810373	39818572	8200	2	Distal Intergenic		-6.79091	4.17528	10.7656	0.00103402	0.0166695	DE	28.3539		0.51497	chrZ	Z
zebrafinch	L2__NC_045018.1_+_9149810	NC_045018.1	9149764	9149821	9149810	+	CHRNA4	XM_012570240.3	3	9149761	9170855	21095	1	Promoter (<=1kb)	promoter	6.2254	4.53973	106.432	5.92972e-25	4.8017e-22	DE	28.2617	CHRNA4	0.580838	auto	20	cholinergic receptor nicotinic alpha 4 subunit
zebrafinch	L2__NC_045001.1_-_29916654	NC_045001.1	29916313	29917002	29916654	-	COL12A1	XM_030267459.2	0	29818502	29916768	98267	2	Promoter (<=1kb)	promoter	-2.72402	10.3603	32.988	9.27287e-09	9.20901e-07	DE	28.2217	COL12A1	0.622754	auto	3	collagen type XII alpha 1 chain
zebrafinch	L2__NC_045028.1_-_9419429	NC_045028.1	9419349	9419502	9419429	-	LOC116806923	XM_032744742.1	0	9300090	9419400	119311	2	Promoter (<=1kb)	promoter	-7.26502	3.88362	42.3472	7.6427e-11	1.20082e-08	DE	28.2145	TNPO1	0.634731	chrW	W	transportin 1
zebrafinch	L2__NC_044998.1_+_100256132	NC_044998.1	100256045	100256202	100256132	+	PHEX	XM_012569468.3	3902	100252143	100356781	104639	1	5' UTR		-5.84017	4.8009	12.4442	0.000419283	0.00805437	DE	28.0381	PHEX	0.38523	auto	1	phosphate regulating endopeptidase homolog, X-linked
zebrafinch	L2__NC_045028.1_-_945376	NC_045028.1	945336	945434	945376	-	LOC116806857	XM_032744621.1	472	943533	945808	2276	2	Promoter (<=1kb)	promoter	-7.24459	3.86613	39.6978	2.96464e-10	3.84659e-08	DE	28.0085		0.634731	chrW	W
emu	L2__CM027973.1_-_2724901	CM027973.1	2724875	2724952	2724901	-	g14310.t1	g14310.t1	-193	2689611	2724759	35149	2	Promoter (<=1kb)	promoter	-7.12074	3.89133	55.58	8.97307e-14	3.54574e-11	top50	27.7091	RAD23B	0.54491	chrW	W	RAD23 homolog B, nucleotide excision repair protein
zebrafinch	L2__NC_044998.1_-_91345767	NC_044998.1	91345720	91345770	91345767	-	PRKX	XM_002189865.4	77348	91367395	91423068	55674	2	Distal Intergenic		-5.41226	5.11104	9.73133	0.00181153	0.0260519	DE	27.6623	PRKX	0.46507	auto	1	protein kinase, X-linked
zebrafinch	L2__NC_045028.1_+_17594974	NC_045028.1	17594728	17595059	17594974	+	LOC116806986	XR_004366022.1	0	17594758	17601592	6835	1	Promoter (<=1kb)	promoter	-7.20674	3.83364	38.9911	4.25741e-10	5.33545e-08	DE	27.628		0.590818	chrW	W
chicken	L2__NC_006126.5_+_3970527	chrW	3970421	3970563	3970527	+	LOC107049174	XM_015300432.2	0	3970457	4106230	135774	1	Promoter (<=1kb)	promoter	-7.06608	3.89299	53.8511	2.16271e-13	7.55618e-11	top50	27.5082	LOC107049174	0.582834	chrW	chrW	Golgi phosphoprotein 3-like
chicken	L2__NC_006126.5_+_5302802	chrW	5302756	5302840	5302802	+	RPTC15L	XM_015300454.2	0	5302776	5319796	17021	1	Promoter (<=1kb)	promoter	-7.05163	3.88049	53.31	2.84853e-13	9.58373e-11	top50	27.3638	RPTC15L	0.542914	chrW	chrW
zebrafinch	L2__NC_045001.1_+_65445525	NC_045001.1	65445448	65445728	65445525	+	MAP1LC3C	XM_030268204.2	0	65445520	65447528	2009	1	Promoter (<=1kb)	promoter	-3.96387	6.90269	41.3562	1.26869e-10	1.7573e-08	DE	27.3613	MAP1LC3C	0.760479	auto	3	microtubule associated protein 1 light chain 3 gamma
zebrafinch	L2__NC_045028.1_+_3455855	NC_045028.1	3455730	3455888	3455855	+	LOC116806883	XM_032744704.1	-17716	3473604	3496107	22504	1	Distal Intergenic		-7.15686	3.79137	38.2686	6.16451e-10	7.54579e-08	DE	27.1343	ARRDC3	0.720559	chrW	W	arrestin domain containing 3
duck	L2__NC_051803.1_-_16542527	NC_051803.1	16542472	16542574	16542527	-	LOC101797923	XR_003494302.2	104	16524860	16542576	17717	2	Promoter (<=1kb)	promoter	-7.68614	3.52459	90.5625	1.79223e-21	4.68098e-19	top50	27.0904	ALDH18A1	0.568862	chrW	W	aldehyde dehydrogenase 18 family member A1
duck	L2__NC_051803.1_+_10178337	NC_051803.1	10178279	10178447	10178337	+	LOC113842230	XR_003494552.2	39	10178240	10179325	1086	1	Promoter (<=1kb)	promoter	-7.66418	3.50687	106.264	6.45542e-25	1.91859e-22	top50	26.8773		0.626747	chrW	W
duck	L2__NC_051803.1_-_7319767	NC_051803.1	7319693	7319824	7319767	-	LOC101790734	XM_027447786.2	0	7213760	7319805	106046	2	Promoter (<=1kb)	promoter	-7.66319	3.50591	108.819	1.7783e-25	5.67673e-23	top50	26.8665	FAM219A	0.638723	chrW	W	family with sequence similarity 219 member A
zebrafinch	L2__NC_045000.1_-_119386093	NC_045000.1	119386086	119386149	119386093	-	LOC116807881	XR_004367119.1	-303997	119080763	119082152	1390	2	Distal Intergenic		-6.61893	4.02209	18.787	1.46162e-05	0.000569869	DE	26.6219		0.528942	auto	2
zebrafinch	L2__NC_045003.1_+_18250005	NC_045003.1	18249910	18250013	18250005	+	TMSB15B	NM_001245652.1	0	18249978	18251457	1480	1	Promoter (<=1kb)	promoter	-3.98673	6.66692	11.0405	0.000891426	0.0149427	DE	26.5792	TMSB15B	0.786427	auto	4A	thymosin beta 15B
duck	L2__NW_024010378.1_+_161990	NW_024010378.1	161935	162070	161990	+	LOC113841989	XM_038172875.1	1	161934	166582	4649	1	Promoter (<=1kb)	promoter	-2.32066	11.3766	21.406	3.71612e-06	0.000197711	top50	26.4014		0.670659	auto
zebrafinch	L2__NC_045001.1_-_67433267	NC_045001.1	67433249	67433269	67433267	-	ACTN2	XM_030268242.2	27	67366082	67433276	67195	2	Promoter (<=1kb)	promoter	-7.0572	3.71612	12.1137	0.000500535	0.0092279	DE	26.2254	ACTN2	0.622754	auto	3	actinin alpha 2
zebrafinch	L2__NC_045007.1_+_24444525	NC_045007.1	24444464	24444685	24444525	+	PRG4	XM_030279474.2	11633	24432831	24451916	19086	1	Exon (XM_030279475.2/PRG4, exon 5 of 11)		5.91404	4.43395	93.2024	4.72109e-22	2.92346e-19	DE	26.2225		0.56487	auto	8
zebrafinch	L2__NC_045027.1_-_17767322	NC_045027.1	17767274	17767339	17767322	-	LYSMD3	XM_002189429.4	0	17767296	17773959	6664	1	Promoter (<=1kb)	promoter	-4.97451	5.24279	14.8649	0.000115491	0.00290162	DE	26.0803	LYSMD3	0.804391	chrZ	Z	LysM domain containing 3
duck	L2__NC_051803.1_-_8962088	NC_051803.1	8962036	8962141	8962088	-	LOC101795545	XM_038169462.1	865	8918874	8962901	44028	2	Promoter (<=1kb)	promoter	-7.5766	3.43788	102.185	5.05793e-24	1.40627e-21	top50	26.0474	RNF165	0.732535	chrW	W	ring finger protein 165
zebrafinch	L2__NC_045028.1_-_9448441	NC_045028.1	9448389	9448503	9448441	-	LOC116806923	XM_032744741.1	0	9300090	9448478	148389	2	Promoter (<=1kb)	promoter	-7.03651	3.6902	34.1997	4.97358e-09	5.28858e-07	DE	25.9661	TNPO1	0.666667	chrW	W	transportin 1
emu	L2__CM027948.1_+_70676299	CM027948.1	70676243	70676403	70676299	+	g5425.t1	g5425.t1	-123266	70799669	70809775	10107	1	Distal Intergenic		-4.45543	5.79002	14.0447	0.000178515	0.00804414	DE	25.797		0.40519	auto	4
zebrafinch	L2__NC_045000.1_-_91750734	NC_045000.1	91750723	91750739	91750734	-	LOC115493816	XR_003958775.2	7932	91752475	91758655	6181	2	Distal Intergenic		-5.85657	4.39728	11.3716	0.000745752	0.0129976	DE	25.7529		0.53493	auto	2
chicken	L2__NC_006107.5_-_1455124	chr20	1454995	1455130	1455124	-	MANBAL1	XM_025142420.1	1821	1451738	1456816	5079	2	Promoter (1-2kb)	promoter	-6.86986	3.72728	46.5287	9.02869e-12	2.27824e-09	top50	25.6059	MANBAL1	0.532934	auto	chr20
zebrafinch	L2__NC_045028.1_+_12860799	NC_045028.1	12860794	12860805	12860799	+	LOC116806968	XM_032744773.1	74830	12785964	12791825	5862	1	Distal Intergenic		-6.98151	3.64467	31.2586	2.25848e-08	2.06739e-06	DE	25.4453		0.558882	chrW	W
emu	L2__CM027947.1_+_126684029	CM027947.1	126683981	126684230	126684029	+	g4090.t1	g4090.t1	0	126684041	126713117	29077	1	Promoter (<=1kb)	promoter	-3.57382	7.11927	91.3441	1.20741e-21	1.03375e-18	top50	25.443		0.680639	auto	3
chicken	L2__NC_006126.5_-_1840559	chrW	1840496	1840584	1840559	-	LOC112530493	XM_025144606.1	4721	1843451	1845217	1767	2	Distal Intergenic	promoter	-6.84873	3.7091	41.0421	1.48988e-10	3.14746e-08	top50	25.4026	LOC112530493	0.660679	chrW	chrW	uncharacterized LOC112530493
zebrafinch	L2__NC_045028.1_-_2085447	NC_045028.1	2085307	2085517	2085447	-	LOC116806971	XR_004366010.1	36605	2113788	2121912	8125	2	Distal Intergenic	promoter	-6.967	3.63202	32.3032	1.31896e-08	1.26224e-06	DE	25.3043		0.746507	chrW	W
zebrafinch	L2__NC_045028.1_-_17594377	NC_045028.1	17594362	17594395	17594377	-	LOC116806985	XM_032744791.1	67	17300355	17594429	294075	2	Promoter (<=1kb)	promoter	-6.96668	3.63166	32.8746	9.82981e-09	9.58134e-07	DE	25.3007	ZSWIM6	0.62475	chrW	W	zinc finger SWIM-type containing 6
zebrafinch	L2__NC_045015.1_+_7606963	NC_045015.1	7606916	7607112	7606963	+	ADAMTSL2	XM_030287043.2	0	7606964	7635498	28535	1	Promoter (<=1kb)	promoter	-3.50669	7.18851	77.2509	1.50561e-18	5.87021e-16	DE	25.2079	ADAMTSL2	0.758483	auto	17	ADAMTS like 2
duck	L2__NC_051803.1_+_1512785	NC_051803.1	1512754	1512831	1512785	+	LOC101789923	XM_038169520.1	53	1512701	1564509	51809	1	Promoter (<=1kb)	promoter	-7.49118	3.36467	73.1151	1.22305e-17	2.63538e-15	top50	25.2053	PIAS2	0.652695	chrW	W	protein inhibitor of activated STAT 2
emu	L2__CM027973.1_+_7262074	CM027973.1	7261968	7262184	7262074	+	g14367.t1	g14367.t1	-6030	7268214	7282817	14604	1	Distal Intergenic	promoter	-6.56571	3.81085	50.7607	1.04341e-12	3.35e-10	top50	25.0209	ABHD17B	0.782435	chrW	W	abhydrolase domain containing 17B
zebrafinch	L2__NC_045027.1_-_17005876	NC_045027.1	17005873	17005915	17005876	-	LOC115491060	XR_003957019.2	-177005	16734851	16828910	94060	2	Distal Intergenic		-6.13509	4.04846	16.9196	3.8996e-05	0.00126701	DE	24.8377		0.536926	chrZ	Z
duck	L2__NC_051803.1_-_6822153	NC_051803.1	6822105	6822240	6822153	-	LOC101790407	XM_038169638.1	-622	6702040	6821618	119579	2	Promoter (<=1kb)	promoter	-6.70853	3.69451	120.294	5.45521e-28	1.88074e-25	top50	24.7847	LOC407092	0.690619	chrW	W
zebrafinch	L2__NC_045028.1_+_8870304	NC_045028.1	8870301	8870310	8870304	+	CHD1W	NM_001078178.1	270787	8599514	8648049	48536	1	Distal Intergenic		-6.911	3.58503	25.7132	3.96099e-07	2.57391e-05	DE	24.7761	CHDB1	0.447106	chrW	W
zebrafinch	L2__NC_045028.1_-_7259190	NC_045028.1	7259177	7259195	7259190	-	LOC116806918	XM_032744738.1	-502722	6708510	6756473	47964	2	Distal Intergenic		-6.90206	3.58671	13.1441	0.000288426	0.00611588	DE	24.7557	ZNF131	0.52495	chrW	W	zinc finger protein 131
duck	L2__NC_051803.1_+_8701614	NC_051803.1	8701583	8701660	8701614	+	LOC113842159	XM_038169427.1	53	8701530	8791904	90375	1	Promoter (<=1kb)	promoter	-7.42155	3.31477	88.7402	4.50229e-21	1.14133e-18	top50	24.6007		0.648703	chrW	W
zebrafinch	L2__NC_044999.1_+_54145158	NC_044999.1	54145148	54145169	54145158	+	KIAA1549	XM_030263239.2	50558	54094590	54244297	149708	1	Intron (XM_030263236.2/KIAA1549, intron 1 of 21)		-6.10457	4.022	17.0399	3.6603e-05	0.00122749	DE	24.5526	KIAA1549	0.546906	auto	1A	KIAA1549
duck	L2__NC_051803.1_+_5576536	NC_051803.1	5576496	5576587	5576536	+	LOC101804420	XM_038169390.1	137	5576359	5668721	92363	1	Promoter (<=1kb)	promoter	-7.41701	3.31018	92.4502	6.90412e-22	1.85958e-19	top50	24.5516	CHDB1	0.654691	chrW	W
chicken	L2__NC_006126.5_-_4724023	chrW	4723950	4724072	4724023	-	HNRNPKL	XM_025144535.1	0	4703885	4724015	20131	2	Promoter (<=1kb)	promoter	-6.75303	3.62957	43.0647	5.29601e-11	1.23356e-08	top50	24.5106	HNRNPKL	0.453094	chrW	chrW	heterogeneous nuclear ribonucleoprotein K like
zebrafinch	L2__NC_045008.1_+_1968520	NC_045008.1	1968410	1968921	1968520	+	GPC1	XM_030280744.2	0	1968496	2167658	199163	1	Promoter (<=1kb)	promoter	-4.04929	6.04575	14.716	0.000124979	0.00311768	DE	24.481	GPC1	0.828343	auto	9	glypican 1
zebrafinch	L2__NC_045004.1_-_15680079	NC_045004.1	15680045	15680124	15680079	-	TNNT3	XM_032748640.1	-4790	15650069	15675334	25266	2	Distal Intergenic		-6.37712	3.81789	11.368	0.000747208	0.0130014	DE	24.3472	TNNT3	0.562874	auto	5	troponin T3, fast skeletal type
turkey	L2__HG999710.1_-_1005914	HG999710.1	1005719	1006039	1005914	-	g21062	g21062.t1	3476	1008758	1009195	438	2	Distal Intergenic		3.23329	7.50648	25.4894	4.44821e-07	7.19175e-05	DE	24.2706		0.359281	auto	31
zebrafinch	L2__NC_045000.1_+_145815106	NC_045000.1	145815091	145815171	145815106	+	KHDRBS3	XM_030266743.2	0	145815111	145903829	88719	1	Promoter (<=1kb)	promoter	-5.44457	4.44338	41.9585	9.32321e-11	1.41672e-08	DE	24.1923		0.688623	auto	2
zebrafinch	L2__NC_045001.1_+_55801726	NC_045001.1	55801707	55801789	55801726	+	PPP1R14C	XM_030268001.2	-42	55801831	55856616	54786	1	Promoter (<=1kb)	promoter	-4.1642	5.73425	17.0466	3.64734e-05	0.00122749	DE	23.8786	PPP1R14C	0.760479	auto	3	protein phosphatase 1 regulatory inhibitor subunit 14C
zebrafinch	L2__NC_045028.1_-_15077749	NC_045028.1	15077713	15077846	15077749	-	LOC116806944	XR_004365988.1	-45702	15010894	15032144	21251	2	Distal Intergenic		-6.81178	3.50463	26.7271	2.34314e-07	1.59137e-05	DE	23.8728		0.592814	chrW	W
emu	L2__CM027945.1_+_162594491	CM027945.1	162594411	162594669	162594491	+	g1060.t1	g1060.t1	0	162594523	162594834	312	1	Promoter (<=1kb)	promoter	4.29488	5.54796	339.108	9.97784e-76	5.12562e-72	top50	23.8278	HIST1H4I	0.734531	auto	1	histone cluster 1, H4i
zebrafinch	L2__NC_045002.1_-_6304370	NC_045002.1	6304347	6304528	6304370	-	SPON2	XM_030270522.2	471	6298245	6304818	6574	2	Promoter (<=1kb)	promoter	-4.33024	5.5021	29.961	4.40829e-08	3.65402e-06	DE	23.8254	SPON2	0.371257	auto	4	spondin 2
zebrafinch	L2__NW_022611472.1_+_400793	NW_022611472.1	400740	400829	400793	+	SP7	XM_030259494.2	-2042	402871	404223	1353	1	Promoter (2-3kb)	promoter	-4.49863	5.29291	14.8691	0.000115234	0.00290162	DE	23.8109	SP7	0.786427	auto		Sp7 transcription factor
quail	L2__NC_029539.1_+_2580477	NC_029539.1	2580324	2580535	2580477	+	HSPA8	NM_001323200.2	0	2580499	2585302	4804	1	Promoter (<=1kb)	promoter	3.1893	7.46386	59.0233	1.55818e-14	3.65589e-11	top50	23.8045	HSPA8	0.618762	auto	24	heat shock 70kDa protein 8
zebrafinch	L2__NC_044998.1_+_85259693	NC_044998.1	85259642	85259761	85259693	+	TMEM182	XM_030278898.2	0	85259678	85280240	20563	1	Promoter (<=1kb)	promoter	-6.79547	3.50007	11.2946	0.000777327	0.0134367	DE	23.7846	TMEM182	0.397206	auto	1	transmembrane protein 182
quail	L2__NC_029516.1_-_69168583	NC_029516.1	69168501	69168654	69168583	-	LOC107319031	XM_015873526.2	564	69165565	69169065	3501	2	Promoter (<=1kb)	promoter	-4.2944	5.51877	4.46051	0.0346872	0.454767	NS	23.6998	CSTA	0.433134	auto	1	cystatin A
zebrafinch	L2__NC_045028.1_-_19035988	NC_045028.1	19035915	19036055	19035988	-	LOC116806898	XM_032744725.1	512	18659872	19036427	376556	2	Promoter (<=1kb)	promoter	-6.78983	3.48759	24.0538	9.36808e-07	5.70045e-05	DE	23.6801	GNAQ	0.570858	chrW	W	G protein subunit alpha q
zebrafinch	L2__NC_045002.1_+_54864959	NC_045002.1	54864923	54864994	54864959	+	LOC115495048	XM_030271780.2	-81101	54946095	54950357	4263	1	Distal Intergenic		-6.00668	3.93788	16.3338	5.31068e-05	0.00163946	DE	23.6536		0.572854	auto	4
chicken	L2__NC_006126.5_+_6346938	chrW	6346784	6346970	6346938	+	LOC431003	XM_025144583.1	0	6346825	6447458	100634	1	Promoter (<=1kb)	promoter	-6.64379	3.54031	40.0207	2.51282e-10	5.07255e-08	top50	23.5211	LOC431003	0.572854	chrW	chrW	E3 ubiquitin-protein ligase KCMF1-like
zebrafinch	L2__NC_045006.1_+_10274833	NC_045006.1	10274829	10274837	10274833	+	DES	XM_002196033.5	7	10274822	10280220	5399	1	Promoter (<=1kb)	promoter	-5.98643	3.92306	11.135	0.000847118	0.0145002	DE	23.4851	DES	0.738523	auto	7	desmin
zebrafinch	L2__NC_045001.1_-_32844451	NC_045001.1	32844343	32844457	32844451	-	PGM3	XM_012572857.3	-24149	32812021	32820308	8288	2	Intron (XM_030267522.2/ME1, intron 9 of 13)		-6.2883	3.7283	16.8286	4.0912e-05	0.00132517	DE	23.4447	PGM3	0.489022	auto	3	phosphoglucomutase 3
zebrafinch	L2__NC_045028.1_-_2449802	NC_045028.1	2449789	2449815	2449802	-	LOC116806875	XR_004365944.1	53999	2498684	2503788	5105	2	Distal Intergenic		-6.27703	3.7319	14.7034	0.000125819	0.00313119	DE	23.4253		0.532934	chrW	W
zebrafinch	L2__NC_045028.1_-_20166314	NC_045028.1	20166265	20166442	20166314	-	LOC116806978	XM_032744782.1	0	19994556	20166313	171758	2	Promoter (<=1kb)	promoter	-6.76006	3.46242	25.0857	5.48388e-07	3.41591e-05	DE	23.4062	LOC407092	0.636727	chrW	W
duck	L2__NC_051803.1_-_1798370	NC_051803.1	1798343	1798466	1798370	-	LOC113842276	XM_027448955.2	128	1733409	1798471	65063	2	Promoter (<=1kb)	promoter	-5.98673	3.86312	130.105	3.88648e-30	1.39573e-27	top50	23.1274	GOLPH3	0.730539	chrW	W	golgi phosphoprotein 3
emu	L2__CM027973.1_+_6059654	CM027973.1	6059615	6059812	6059654	+	g14355.t1	g14355.t1	-15523	6075335	6081958	6624	1	Distal Intergenic	promoter	-5.99176	3.85918	50.9323	9.56059e-13	3.16857e-10	top50	23.1233	CARNMT1	0.792415	chrW	W	carnosine N-methyltransferase 1
zebrafinch	L2__NC_044998.1_+_100256399	NC_044998.1	100256226	100256436	100256399	+	PHEX	XM_012569468.3	4083	100252143	100356781	104639	1	5' UTR		-5.95101	3.88443	12.6784	0.000369911	0.00723802	DE	23.1162	PHEX	0.447106	auto	1	phosphate regulating endopeptidase homolog, X-linked
zebrafinch	L2__NC_045007.1_+_24443703	NC_045007.1	24443683	24443844	24443703	+	PRG4	XM_030279474.2	10852	24432831	24451916	19086	1	Exon (XM_030279475.2/PRG4, exon 5 of 11)		6.04482	3.82169	58.9256	1.63745e-14	4.53616e-12	DE	23.1014		0.570858	auto	8
duck	L2__NC_051803.1_+_14943601	NC_051803.1	14943275	14943708	14943601	+	LOC101790479	XM_038169434.1	0	14943291	15064226	120936	1	Promoter (<=1kb)	promoter	-7.24803	3.18288	61.8932	3.62601e-15	6.58641e-13	top50	23.0696	GNAQ	0.550898	chrW	W	G protein subunit alpha q
duck	L2__NC_051803.1_-_1503582	NC_051803.1	1503522	1503656	1503582	-	LOC119712996	XM_038169513.1	0	1461205	1503615	42411	2	Promoter (<=1kb)	promoter	-7.24862	3.17542	57.3087	3.72495e-14	5.83733e-12	top50	23.0175	IER3IP1	0.652695	chrW	W	immediate early response 3 interacting protein 1
zebrafinch	L2__NC_044999.1_+_8052550	NC_044999.1	8052550	8052551	8052550	+	SEMA3D	XM_030291165.2	-14899	8067450	8203124	135675	1	Distal Intergenic		-6.71718	3.42557	12.955	0.000319071	0.00648428	DE	23.0102	SEMA3D	0.477046	auto	1A	semaphorin 3D
zebrafinch	L2__NC_045022.1_+_355567	NC_045022.1	355563	355571	355567	+	APLP2	XM_030291085.2	88750	266813	316896	50084	1	Distal Intergenic		-6.70656	3.42924	8.92139	0.00281849	0.0362274	DE	22.9984	APLP2	0.536926	auto	24	amyloid beta precursor like protein 2
zebrafinch	L2__NC_045028.1_+_14361319	NC_045028.1	14361307	14361324	14361319	+	LOC116806948	XM_032744762.1	446099	13915208	13919499	4292	1	Distal Intergenic		-5.72051	4.01817	17.0154	3.70783e-05	0.00122749	DE	22.986		0.55489	chrW	W
chicken	L2__NC_006126.5_-_4365212	chrW	4365035	4365267	4365212	-	MIER3L	XM_015300440.1	0	4214767	4365185	150419	2	Promoter (<=1kb)	promoter	-6.57404	3.48368	38.0255	6.98265e-10	1.26861e-07	top50	22.9018	MIER3L	0.656687	chrW	chrW
zebrafinch	L2__NC_045004.1_+_24657333	NC_045004.1	24657259	24657407	24657333	+	CHAC1	XM_002198939.5	0	24657311	24659778	2468	1	Promoter (<=1kb)	promoter	-3.67291	6.22259	57.413	3.53258e-14	9.07012e-12	DE	22.855	CHAC1	0.778443	auto	5	ChaC glutathione specific gamma-glutamylcyclotransferase 1
zebrafinch	L2__NC_045002.1_-_61194921	NC_045002.1	61194893	61194990	61194921	-	LOC105759190	XM_012573303.3	0	61191733	61194986	3254	2	Promoter (<=1kb)	promoter	5.36008	4.26345	74.1366	7.28927e-18	2.55781e-15	DE	22.8525	PLACL2	0.397206	auto	4	PLAC8 like 2
zebrafinch	L2__NC_045028.1_-_2928953	NC_045028.1	2928912	2929011	2928953	-	LOC116806885	XR_004365953.1	2424	2927823	2931336	3514	2	Promoter (2-3kb)	promoter	-6.69937	3.41076	19.082	1.25218e-05	0.000502719	DE	22.85		0.562874	chrW	W
zebrafinch	L2__NC_045028.1_+_8421350	NC_045028.1	8421313	8421467	8421350	+	CHD1W	NM_001078178.1	-178047	8599514	8648049	48536	1	Distal Intergenic	promoter	-6.69147	3.40727	23.0561	1.57346e-06	8.71782e-05	DE	22.7997	CHDB1	0.692615	chrW	W
zebrafinch	L2__NC_045003.1_+_10668218	NC_045003.1	10668181	10668223	10668218	+	LOC115495240	XR_003960413.2	-44302	10712525	10713821	1297	1	Distal Intergenic		-5.69867	3.99967	16.5402	4.76292e-05	0.00151478	DE	22.7928		0.536926	auto	4A
zebrafinch	L2__NC_045007.1_+_4219094	NC_045007.1	4219036	4219236	4219094	+	PLPP3	XM_030278706.2	0	4219080	4263551	44472	1	Promoter (<=1kb)	promoter	2.79038	8.16314	23.6227	1.17196e-06	6.8198e-05	DE	22.7783	PLPP3	0.453094	auto	8	phospholipid phosphatase 3
quail	L2__NC_029519.1_+_4081658	NC_029519.1	4081509	4081765	4081658	+	FHL1	XM_015860299.2	0	4081641	4104470	22830	1	Promoter (<=1kb)	promoter	-3.11081	7.31989	9.28055	0.002316	0.0936474	NS	22.7708	FHL1	0.592814	auto	4	four and a half LIM domains 1
zebrafinch	L2__NC_044998.1_+_62301041	NC_044998.1	62301032	62301096	62301041	+	POSTN	XM_030273797.2	3	62301029	62332506	31478	1	Promoter (<=1kb)	promoter	-3.20696	7.09543	5.29073	0.0214392	0.152907	NS	22.7547	POSTN	0.379242	auto	1	periostin
zebrafinch	L2__NC_045028.1_+_3197134	NC_045028.1	3197075	3197247	3197134	+	LOC116806883	XM_032744704.1	-276357	3473604	3496107	22504	1	Distal Intergenic	promoter	-6.68205	3.39779	20.6963	5.38207e-06	0.000251809	DE	22.7042	ARRDC3	0.674651	chrW	W	arrestin domain containing 3
zebrafinch	L2__NC_045028.1_-_10561967	NC_045028.1	10561925	10562042	10561967	-	LOC116806854	XR_004365930.1	0	10558431	10562041	3611	2	Promoter (<=1kb)	promoter	-6.19039	3.65309	30.5834	3.19826e-08	2.82925e-06	DE	22.6141		0.652695	chrW	W
zebrafinch	L2__NC_045001.1_-_69898116	NC_045001.1	69898090	69898151	69898116	-	ACTA1	XM_030268300.2	67	69895779	69898157	2379	2	Promoter (<=1kb)	promoter	-5.37735	4.20173	13.2196	0.000277033	0.00593533	DE	22.5942	ACTA1	0.768463	auto	3	actin alpha 1, skeletal muscle
turkey	L2__CAJPIY010000007.1_+_92809	CAJPIY010000007.1	92786	93149	92809	+	g23781	g23781.t1	4050	88736	92147	3412	1	Distal Intergenic		2.91921	7.709	24.7081	6.67025e-07	0.000101307	DE	22.5042		0.628743	auto
zebrafinch	L2__NC_045004.1_-_1927822	NC_045004.1	1927815	1927826	1927822	-	METTL15	XM_030273339.2	103846	1953760	2031661	77902	2	Distal Intergenic		6.78719	3.31299	31.5476	1.94608e-08	1.82914e-06	DE	22.4859	METTL15	0.542914	auto	5
zebrafinch	L2__NC_045005.1_+_8543742	NC_045005.1	8543530	8543837	8543742	+	LOC100228060	XM_032749276.1	12316	8531214	8537951	6738	1	Distal Intergenic		2.08154	10.7992	21.0907	4.38038e-06	0.000213181	DE	22.479	ADIRF	0.487026	auto	6	adipogenesis regulatory factor
duck	L2__NC_051795.1_+_3880643	NC_051795.1	3880519	3880757	3880643	+	NUDC	XM_027443889.2	0	3880601	3890363	9763	1	Promoter (<=1kb)	promoter	3.38261	6.6431	61.1243	5.35815e-15	9.42487e-13	top50	22.471	NUDC	0.754491	auto	24	nuclear distribution C, dynein complex regulator
duck	L2__NC_051803.1_-_2070462	NC_051803.1	2070357	2070537	2070462	-	LOC119714310	XM_038169604.1	1691	2065623	2072048	6426	2	Promoter (1-2kb)	promoter	-7.17135	3.12287	77.8643	1.10366e-18	2.57093e-16	top50	22.3952		0.399202	chrW	W
zebrafinch	L2__NC_045028.1_+_9648759	NC_045028.1	9648747	9648768	9648759	+	LOC116806863	XR_004365933.1	-86309	9735077	9743575	8499	1	Distal Intergenic		-5.48726	4.0783	15.5407	8.07477e-05	0.00224876	DE	22.3787		0.532934	chrW	W
duck	L2__NW_024010378.1_+_158558	NW_024010378.1	157688	158692	158558	+	LOC113841280	XR_003493878.1	0	157701	157854	154	1	Promoter (<=1kb)	promoter	-1.93171	11.5531	18.3178	1.86948e-05	0.000830569	top50	22.3173		0.660679	auto
emu	L2__CM027973.1_+_7305400	CM027973.1	7305341	7305468	7305400	+	g14368.t1	g14368.t1	-7526	7312994	7356364	43371	1	Distal Intergenic		-4.90116	4.55168	78.3993	8.41828e-19	5.76596e-16	DE	22.3085	TMEM2	0.748503	chrW	W	transmembrane protein 2
zebrafinch	L2__NC_045027.1_-_46128004	NC_045027.1	46127853	46128030	46128004	-	C1QTNF3	XM_030257919.2	247	46113749	46128100	14352	2	Promoter (<=1kb)	promoter	-3.48762	6.38528	34.5575	4.13839e-09	4.4454e-07	DE	22.2694	C1QTNF3	0.409182	chrZ	Z	C1q and TNF related 3
zebrafinch	L2__NC_045014.1_+_1095360	NC_045014.1	1095321	1095374	1095360	+	LOC116809012		-154262	1249636	1250020	385	1	Distal Intergenic		-5.47174	4.06458	15.5667	7.9644e-05	0.00224876	DE	22.2403		0.548902	auto	15
zebrafinch	L2__NC_045005.1_-_14197090	NC_045005.1	14197000	14197143	14197090	-	ADK	XM_030276803.2	0	13936750	14197116	260367	2	Promoter (<=1kb)	promoter	-5.04818	4.40548	26.8409	2.20917e-07	1.53385e-05	DE	22.2396	ADK	0.812375	auto	6	adenosine kinase
zebrafinch	L2__NC_045028.1_+_12513820	NC_045028.1	12513775	12514034	12513820	+	CWH10orf53	XM_032744751.1	-112795	12626829	12638024	11196	1	Distal Intergenic		-6.6193	3.35099	19.7501	8.82574e-06	0.000385513	DE	22.1812		0.481038	chrW	W
zebrafinch	L2__NC_045028.1_-_14058565	NC_045028.1	14058455	14058596	14058565	-	LOC116806889	XM_032744711.1	341	13985598	14058796	73199	2	Promoter (<=1kb)	promoter	-6.61277	3.34505	20.681	5.42518e-06	0.000252703	DE	22.1201	SREK1	0.634731	chrW	W	splicing regulatory glutamic acid and lysine rich protein 1
zebrafinch	L2__NC_045028.1_+_14146601	NC_045028.1	14146591	14146605	14146601	+	LOC116806948	XM_032744762.1	231383	13915208	13919499	4292	1	Distal Intergenic		-6.59537	3.34067	8.58058	0.00339768	0.0412542	DE	22.0329		0.518962	chrW	W
zebrafinch	L2__NC_045007.1_+_24432878	NC_045007.1	24432873	24432883	24432878	+	PRG4	XM_030279474.2	42	24432831	24451916	19086	1	Promoter (<=1kb)	promoter	5.93139	3.71445	51.4028	7.5232e-13	1.79992e-10	DE	22.0318		0.37525	auto	8
duck	L2__NC_051804.1_-_40331908	NC_051804.1	40331818	40331950	40331908	-	PRUNE2	XM_038170408.1	0	40195084	40331909	136826	2	Promoter (<=1kb)	promoter	6.02415	3.64952	28.9906	7.27312e-08	5.59706e-06	top50	21.9853	PRUNE2	0.738523	chrZ	Z	prune homolog 2
zebrafinch	L2__NC_045028.1_-_16852080	NC_045028.1	16852073	16852084	16852080	-	LOC116806998	XR_004366039.1	118742	16970679	16970815	137	2	Distal Intergenic		-6.58896	3.33295	12.7028	0.000365111	0.0071574	DE	21.9607		0.52495	chrW	W
quail	L2__NC_029536.1_+_3172416	NC_029536.1	3172316	3172472	3172416	+	PGD	XM_015882385.2	0	3172336	3180237	7902	1	Promoter (<=1kb)	promoter	-3.35206	6.55019	47.551	5.35922e-12	8.38271e-09	top50	21.9566	PGD	0.752495	auto	21	phosphogluconate dehydrogenase
turkey	L2__HG999694.1_+_11265968	HG999694.1	11265960	11265978	11265968	+	g13626	g13626.t1	-1143	11267121	11295243	28123	1	Promoter (1-2kb)	promoter	5.65057	3.88347	43.2535	4.8087e-11	2.53697e-08	top50	21.9438	KCTD12-2	0.469062	auto	9
zebrafinch	L2__NC_045002.1_+_61087420	NC_045002.1	61087377	61087507	61087420	+	MEPE	XM_030271938.2	-3285	61090792	61095458	4667	1	Exon (XM_030271937.2/IBSP, exon 8 of 8)		-6.57472	3.31497	9.52275	0.0020294	0.028478	DE	21.795		0.530938	auto	4
duck	L2__NC_051803.1_+_14518717	NC_051803.1	14518614	14518756	14518717	+	LOC101793178	XM_027448918.2	45	14518569	14545805	27237	1	Promoter (<=1kb)	promoter	-7.09561	3.06692	54.6994	1.40448e-13	2.12373e-11	top50	21.7616	MIER3	0.680639	chrW	W	MIER family member 3
quail	L2__NC_029517.1_-_66098908	NC_029517.1	66098774	66099062	66098908	-	NEDD9	XM_015854570.2	0	66066791	66098945	32155	2	Promoter (<=1kb)	promoter	-2.9256	7.4286	14.0953	0.000173776	0.0174078	top50	21.7331	NEDD9	0.55489	auto	2	neural precursor cell expressed, developmentally down-regulated 9
zebrafinch	L2__NC_045027.1_-_39823435	NC_045027.1	39823429	39823451	39823435	-	LOC116806848	XR_004365918.1	-4879	39810373	39818572	8200	2	Distal Intergenic		-6.55798	3.3081	13.0478	0.000303637	0.00631696	DE	21.6945		0.536926	chrZ	Z
zebrafinch	L2__NC_045025.1_-_2843442	NC_045025.1	2843291	2843506	2843442	-	IGFBP4	XM_030256184.2	0	2834684	2843426	8743	2	Promoter (<=1kb)	promoter	3.44883	6.27452	27.8518	1.30975e-07	9.57484e-06	DE	21.6398	IGFBP4	0.824351	auto	27	insulin like growth factor binding protein 4
duck	L2__NC_051803.1_-_1722520	NC_051803.1	1722474	1722594	1722520	-	LOC106020373	XM_027447636.2	0	1705574	1722553	16980	2	Promoter (<=1kb)	promoter	-7.07245	3.04934	67.2723	2.3648e-16	4.74005e-14	top50	21.5663	IER3IP1	0.652695	chrW	W	immediate early response 3 interacting protein 1
zebrafinch	L2__NC_045021.1_+_3466956	NC_045021.1	3466954	3467000	3466956	+	LIN28A	XM_032752657.1	-5534	3472534	3484657	12124	1	Distal Intergenic	promoter	-6.06328	3.55641	11.1257	0.000851386	0.0145496	DE	21.5635	LIN28A	0.768463	auto	23	lin-28 homolog A
zebrafinch	L2__NC_044998.1_-_91348882	NC_044998.1	91348857	91348885	91348882	-	PRKX	XM_002189865.4	74211	91367395	91423068	55674	2	Distal Intergenic	promoter	-4.29656	5.00703	7.12747	0.00759118	0.0762523	NS	21.513	PRKX	0.550898	auto	1	protein kinase, X-linked
zebrafinch	L2__NC_045007.1_+_3942316	NC_045007.1	3942251	3942428	3942316	+	DAB1	XM_030278698.2	60	3942191	4084159	141969	1	Promoter (<=1kb)	promoter	-6.53893	3.28648	10.4368	0.00123526	0.0192931	DE	21.49	DAB1	0.754491	auto	8	DAB1, reelin adaptor protein
zebrafinch	L2__NC_045027.1_-_18520434	NC_045027.1	18520431	18520492	18520434	-	LOC115490943	XR_004365926.1	26780	18536489	18547211	10723	2	Distal Intergenic		-5.38523	3.98986	15.9148	6.62569e-05	0.00195374	DE	21.4863		0.520958	chrZ	Z
zebrafinch	L2__NC_045028.1_-_20700309	NC_045028.1	20700153	20700383	20700309	-	LOC116806870	XM_032744659.1	344	20567499	20700497	132999	2	Promoter (<=1kb)	promoter	-6.53781	3.28556	19.6874	9.12029e-06	0.0003951	DE	21.4804	KIF2A	0.666667	chrW	W	kinesin heavy chain member 2A
chicken	L2__NC_006126.5_-_5259636	chrW	5259566	5259724	5259636	-	ZFRL1	XM_015300457.2	0	5153701	5259636	105936	2	Promoter (<=1kb)	promoter	-6.40322	3.34784	33.8311	6.01097e-09	8.80704e-07	top50	21.437	ZFRL1	0.598802	chrW	chrW
emu	L2__JABVCD010000755.1_+_674881	JABVCD010000755.1	674814	674911	674881	+	g15918.t1	g15918.t1	-4638	679549	722308	42760	1	Distal Intergenic		-6.43679	3.32617	34.4121	4.45938e-09	7.89926e-07	DE	21.4098	APBA1	0.542914	auto		amyloid beta precursor protein binding family A member 1
zebrafinch	L2__NC_045028.1_+_3428840	NC_045028.1	3428770	3428899	3428840	+	LOC116806883	XM_032744704.1	-44705	3473604	3496107	22504	1	Distal Intergenic		-6.52831	3.27884	19.7311	8.91405e-06	0.000387761	DE	21.4053	ARRDC3	0.612774	chrW	W	arrestin domain containing 3
zebrafinch	L2__NC_045019.1_-_1611921	NC_045019.1	1611898	1612049	1611921	-	LOC100224487	XM_030289566.2	0	1602385	1611994	9610	2	Promoter (<=1kb)	promoter	4.65992	4.59227	87.2903	9.37058e-21	4.48382e-18	DE	21.3996	LOC771069	0.706587	auto	21	C-factor-like
peacock	L2__scaffold6002_len20559_cov0_single_+_16197	scaffold6002_len20559_cov0_single	16083	16290	16197	+	g17102	g17102.t1	-611	16901	18887	1987	1	Promoter (<=1kb)	promoter	2.01224	10.6207	20.2866	6.66666e-06	0.000685915	top50	21.3715	DGUOK-2	0.528942	auto
zebrafinch	L2__NC_045000.1_+_75199034	NC_045000.1	75199023	75199064	75199034	+	LOC100229858	XM_032746891.1	-104909	75303973	75497687	193715	1	Intron (XM_032746892.1/LOC100229858, intron 3 of 10)		-5.24078	4.07652	27.5399	1.53889e-07	1.11723e-05	DE	21.3641	CDH18	0.500998	auto	2	cadherin 18
quail	L2__NC_029516.1_-_43871498	NC_029516.1	43871321	43871511	43871498	-	LOC107312561	LOC107312561	1268	43870760	43872589	1830	2	Promoter (1-2kb)	promoter	2.50282	8.50539	10.6075	0.00112631	0.0609239	NS	21.2875	HIST1H3H	0.648703	auto	1	histone cluster 1 H3 family member h
duck	L2__NC_051803.1_-_11883036	NC_051803.1	11882969	11883160	11883036	-	LOC101797743	XM_038169466.1	288	11735692	11883257	147566	2	Promoter (<=1kb)	promoter	-7.03263	3.01955	50.7575	1.04514e-12	1.40751e-10	top50	21.2354	KIF2A	0.670659	chrW	W	kinesin heavy chain member 2A
quail	L2__NC_029516.1_-_173773863	NC_029516.1	173773675	173774005	173773863	-	IL18BP	XM_015852477.2	0	173772399	173773932	1534	2	Promoter (<=1kb)	promoter	-4.93314	4.30403	7.91529	0.00490188	0.145583	NS	21.2324	IL18BP	0.61477	auto	1	interleukin 18 binding protein
emu	L2__CM027973.1_-_429266	CM027973.1	429208	429332	429266	-	g14218.t1	g14218.t1	-4732	352638	424600	71963	2	Distal Intergenic		-6.41084	3.30576	33.7897	6.14039e-09	1.0342e-06	DE	21.1927	APBA1	0.542914	chrW	W	amyloid beta precursor protein binding family A member 1
quail	L2__NC_029527.1_-_331211	NC_029527.1	331043	331285	331211	-	NT5DC2	XM_015874443.2	0	313381	331193	17813	2	Promoter (<=1kb)	promoter	-3.34248	6.33779	16.4748	4.93019e-05	0.00751621	top50	21.184	NT5DC2	0.742515	auto	12	5'-nucleotidase domain containing 2
zebrafinch	L2__NC_045003.1_+_10669788	NC_045003.1	10669781	10669800	10669788	+	LOC115495240	XR_003960413.2	-42725	10712525	10713821	1297	1	Distal Intergenic		-5.10311	4.14802	15.177	9.7886e-05	0.00258257	DE	21.1678		0.530938	auto	4A
emu	L2__CM027973.1_+_3708156	CM027973.1	3708095	3708237	3708156	+	g14334.t1	g14334.t1	-1087	3709324	3771498	62175	1	Promoter (1-2kb)	promoter	-6.13224	3.45089	32.607	1.12808e-08	1.81092e-06	top50	21.1617	TLE1	0.752495	chrW	W	transducin like enhancer of split 1
peacock	L2__scaffold1699_len98351_cov0_-_1045	scaffold1699_len98351_cov0	787	1052	1045	-	g12118	g12118.t1	0	595	1005	411	2	Promoter (<=1kb)	promoter	2.8464	7.43335	183.666	7.67528e-42	1.86893e-38	top50	21.1583	HIST2H3	0.566866	auto
zebrafinch	L2__NC_045028.1_+_8799179	NC_045028.1	8799064	8799216	8799179	+	CHD1W	NM_001078178.1	199550	8599514	8648049	48536	1	Distal Intergenic		-6.49444	3.25517	15.4592	8.43066e-05	0.00232329	DE	21.1405	CHDB1	0.600798	chrW	W
zebrafinch	L2__NC_045011.1_-_607853	NC_045011.1	607826	607939	607853	-	LMCD1	XM_002187278.4	0	587200	607857	20658	2	Promoter (<=1kb)	promoter	-3.08624	6.83645	30.4198	3.47963e-08	3.02727e-06	DE	21.099	LMCD1	0.746507	auto	12	LIM and cysteine rich domains 1
chicken	L2__NC_006126.5_+_1841236	chrW	1841186	1841495	1841236	+	HINTW	XM_025144530.1	467	1840719	1896965	56247	1	Promoter (<=1kb)	promoter	-6.36169	3.31587	32.8568	9.92024e-09	1.38639e-06	top50	21.0945	HINTW	0.646707	chrW	chrW	histidine triad nucleotide binding protein W
zebrafinch	L2__NC_045007.1_+_24442856	NC_045007.1	24442840	24443092	24442856	+	PRG4	XM_030279474.2	10009	24432831	24451916	19086	1	Exon (XM_030279475.2/PRG4, exon 5 of 11)		5.35119	3.94024	57.6915	3.06622e-14	8.06952e-12	DE	21.085		0.582834	auto	8
zebrafinch	L2__NC_045000.1_-_15640797	NC_045000.1	15640729	15640858	15640797	-	BAMBI	NM_001245452.1	0	15636141	15640793	4653	2	Promoter (<=1kb)	promoter	-3.15429	6.67988	35.5123	2.5344e-09	2.93183e-07	DE	21.0702	BAMBI	0.832335	auto	2	BMP and activin membrane bound inhibitor
zebrafinch	L2__NC_044998.1_+_43387727	NC_044998.1	43387715	43387733	43387727	+	LOC115497767	XR_003963358.2	113237	43274478	43278814	4337	1	Distal Intergenic		-6.00489	3.50779	12.6122	0.000383236	0.00745717	DE	21.0639		0.512974	auto	1
zebrafinch	L2__NC_045001.1_-_25428122	NC_045001.1	25428115	25428127	25428122	-	LOC115494256	XR_004367614.1	-283923	25135330	25144204	8875	2	Intron (XM_030267379.2/EYS, intron 33 of 47)		-5.19881	4.04538	15.4091	8.65721e-05	0.00236713	DE	21.0312		0.522954	auto	3
zebrafinch	L2__NC_045028.1_-_2094019	NC_045028.1	2094011	2094027	2094019	-	LOC116806971	XR_004366010.1	27901	2113788	2121912	8125	2	Distal Intergenic		-5.17908	4.02853	15.1423	9.97057e-05	0.00261746	DE	20.864		0.592814	chrW	W
zebrafinch	L2__NC_045028.1_+_7649575	NC_045028.1	7649517	7649618	7649575	+	LOC116806927	XM_032744749.1	-164041	7813659	7823580	9922	1	Distal Intergenic		-6.45063	3.21827	17.5682	2.7719e-05	0.00096622	DE	20.7599		0.616766	chrW	W
chicken	L2__NW_020110165.1_+_1756548		1756507	1756573	1756548	+	LOC112531388	XM_025146422.1	1695	1754812	1760866	6055	1	Promoter (1-2kb)	promoter	-6.31899	3.2818	31.2235	2.29964e-08	3.02752e-06	top50	20.7376	LOC112531388	0.497006	auto		uncharacterized LOC112531388
zebrafinch	L2__NC_045015.1_-_7598774	NC_045015.1	7598622	7598794	7598774	-	MYMK	XM_002199251.4	5796	7590903	7604418	13516	2	Exon (XM_002199251.4/MYMK, exon 1 of 5)		-6.43972	3.21758	9.93145	0.00162479	0.023946	DE	20.7203	TMEM8C	0.590818	auto	17	transmembrane protein 8C
zebrafinch	L2__NC_045015.1_+_5261307	NC_045015.1	5261180	5261336	5261307	+	LOC115497572	XM_030286747.2	0	5261257	5267492	6236	1	Promoter (<=1kb)	promoter	-4.13518	5.00866	19.201	1.17654e-05	0.000476364	DE	20.7117		0.684631	auto	17
duck	L2__NC_051776.1_+_25497750	NC_051776.1	25497623	25497829	25497750	+	LOC106017679	XR_001191282.4	-200414	25698243	25701137	2895	1	Distal Intergenic	promoter	6.27692	3.29678	10.0209	0.00154771	0.0310949	top50	20.6936		0.774451	auto	5
duck	L2__NC_051774.1_-_116660033	NC_051774.1	116660004	116660114	116660033	-	LOC110354595	XM_021279278.2	-129	116647879	116659985	12107	2	Promoter (<=1kb)	promoter	5.99015	3.44376	32.4123	1.24695e-08	1.06411e-06	top50	20.6286		0.483034	auto	3
emu	L2__CM027973.1_+_1953866	CM027973.1	1953794	1953930	1953866	+	g14277.t1	g14277.t1	-11278	1965208	1967049	1842	1	Distal Intergenic		-6.34032	3.25043	32.1541	1.42413e-08	2.2169e-06	DE	20.6088	ZBTB5	0.516966	chrW	W	zinc finger and BTB domain containing 5
zebrafinch	L2__NC_045002.1_-_9531886	NC_045002.1	9531881	9531933	9531886	-	LOC100229516	XM_002197515.4	0	9530960	9531920	961	2	Promoter (<=1kb)	promoter	-3.61057	5.70762	14.1162	0.000171861	0.00402936	DE	20.6078		0.528942	auto	4
zebrafinch	L2__NC_045001.1_-_53832368	NC_045001.1	53832361	53832382	53832368	-	MOXD1	XM_002189776.5	-18339	53764078	53814043	49966	2	Distal Intergenic		-5.14656	4.00144	13.9085	0.000191929	0.00439905	DE	20.5936	MOXD1	0.570858	auto	3	monooxygenase DBH like 1
zebrafinch	L2__NC_045017.1_-_5239948	NC_045017.1	5239940	5239951	5239948	-	LOC115497720	XM_030287939.2	35	5239112	5239975	864	2	Promoter (<=1kb)	promoter	-3.24868	6.32022	18.0801	2.11808e-05	0.000768863	DE	20.5324		0.61477	auto	19
zebrafinch	L2__NC_045028.1_-_3197991	NC_045028.1	3197977	3197998	3197991	-	LOC116806990	XM_032744792.1	554	3101795	3198531	96737	2	Promoter (<=1kb)	promoter	-6.42285	3.19636	16.2227	5.63145e-05	0.00172332	DE	20.5297	MAP1B	0.644711	chrW	W	microtubule associated protein 1B
zebrafinch	L2__NC_045002.1_-_42604157	NC_045002.1	42604064	42604323	42604157	-	TRIM2	XM_030271490.2	0	42533285	42604184	70900	2	Promoter (<=1kb)	promoter	-3.7067	5.53518	29.3742	5.96671e-08	4.83166e-06	DE	20.5172	TRIM2	0.469062	auto	4	tripartite motif containing 2
zebrafinch	L2__NC_044998.1_+_100256603	NC_044998.1	100256475	100256800	100256603	+	PHEX	XM_012569468.3	4332	100252143	100356781	104639	1	5' UTR		-5.64067	3.62444	10.9164	0.000953143	0.0156777	DE	20.4443	PHEX	0.532934	auto	1	phosphate regulating endopeptidase homolog, X-linked
quail	L2__NC_029519.1_-_32918155	NC_029519.1	32918133	32918197	32918155	-	HPGDS	XM_015861350.2	97	32887882	32918230	30349	2	Promoter (<=1kb)	promoter	3.4132	5.97414	56.2726	6.3089e-14	1.18418e-10	top50	20.3909	HPGDS	0.40519	auto	4	hematopoietic prostaglandin D synthase
duck	L2__NC_051803.1_-_14437821	NC_051803.1	14437655	14437889	14437821	-	LOC101795454	XM_038169536.1	0	14382029	14437832	55804	2	Promoter (<=1kb)	promoter	-6.92581	2.93901	44.6975	2.2995e-11	2.71499e-09	top50	20.355	GPBP1	0.616766	chrW	W	GC-rich promoter binding protein 1
zebrafinch	L2__NC_044998.1_+_35413165	NC_044998.1	35413070	35413172	35413165	+	FAT3	XM_032747440.1	0	35413168	35737522	324355	1	Promoter (<=1kb)	promoter	-5.11997	3.97341	25.2366	5.07107e-07	3.23534e-05	DE	20.3438	FAT3	0.469062	auto	1	FAT atypical cadherin 3
zebrafinch	L2__NC_045017.1_+_5889990	NC_045017.1	5889823	5890103	5889990	+	HSPB1	XM_002194667.5	0	5889871	5891785	1915	1	Promoter (<=1kb)	promoter	-3.34913	6.05916	17.6402	2.66891e-05	0.000933408	DE	20.2929	HSPB1	0.688623	auto	19	heat shock protein family B (small) member 1
zebrafinch	L2__NC_045028.1_-_8940187	NC_045028.1	8940161	8940201	8940187	-	LOC116806882	XM_032744702.1	-51711	8822934	8888490	65557	2	Distal Intergenic		-5.90757	3.43194	8.26651	0.00403831	0.0476761	DE	20.2744	ZFAND5	0.49501	chrW	W	zinc finger AN1-type containing 5
emu	L2__JABVCD010000755.1_+_914697	JABVCD010000755.1	914653	914787	914697	+	g15925.t1	g15925.t1	-8937	923724	968663	44940	1	Distal Intergenic		-6.28952	3.21107	31.0246	2.54784e-08	3.84949e-06	DE	20.1961	HOOK3	0.532934	auto		hook microtubule tethering protein 3
zebrafinch	L2__NC_045005.1_+_23954440	NC_045005.1	23954428	23954448	23954440	+	LOC116808559	XR_004368268.1	36588	23917840	23930735	12896	1	Distal Intergenic		-5.09651	3.95848	13.6107	0.000224902	0.00501598	DE	20.1744		0.530938	auto	6
duck	L2__NC_051803.1_+_838062	NC_051803.1	838023	838195	838062	+	LOC110352107	XM_027448099.2	0	838034	866743	28710	1	Promoter (<=1kb)	promoter	-6.89321	2.92001	59.1279	1.47753e-14	2.44901e-12	DE	20.1283	SMAD7	0.598802	chrW	W	SMAD family member 7
zebrafinch	L2__NC_045014.1_+_10425446	NC_045014.1	10425442	10425474	10425446	+	MYL2	XM_004176424.4	161	10425281	10429283	4003	1	Promoter (<=1kb)	promoter	-6.36553	3.16186	8.0789	0.00447835	0.0519203	NS	20.1269	MYL2	0.552894	auto	15	myosin, light chain 2, regulatory, cardiac, slow
duck	L2__NC_051803.1_-_10179058	NC_051803.1	10179043	10179069	10179058	-	LOC101796523	XM_038169546.1	143	10051998	10179186	127189	2	Promoter (<=1kb)	promoter	-6.88958	2.91704	45.3212	1.67231e-11	2.0301e-09	DE	20.0972	MAP1B	0.590818	chrW	W	microtubule associated protein 1B
zebrafinch	L2__NC_045010.1_+_17259453	NC_045010.1	17259446	17259545	17259453	+	LOC115496781	XR_003962302.2	-192313	17451858	17456081	4224	1	Intron (XM_002196691.4/CDH13, intron 10 of 13)		-4.97522	4.0383	13.9135	0.000191421	0.00439905	DE	20.0914		0.516966	auto	11
zebrafinch	L2__NC_045002.1_-_41584767	NC_045002.1	41584690	41584836	41584767	-	GUCY1A1	XM_030271454.2	0	41549984	41584799	34816	2	Promoter (<=1kb)	promoter	-3.88328	5.17044	28.3392	1.01815e-07	7.71085e-06	DE	20.0783	GUCY1A3	0.860279	auto	4	guanylate cyclase 1 soluble subunit alpha
duck	L2__NC_051803.1_-_9450955	NC_051803.1	9450884	9451029	9450955	-	LOC119714293	XR_005261362.1	450	9448439	9451334	2896	2	Promoter (<=1kb)	promoter	-6.88272	2.91398	61.0758	5.49178e-15	9.46055e-13	DE	20.0561	LOC427439	0.560878	chrW	W	Nipped-B homolog-like
zebrafinch	L2__NC_045028.1_-_10957781	NC_045028.1	10957764	10957794	10957781	-	LOC116806914	XM_032744733.1	-49952	10894991	10907842	12852	2	Distal Intergenic		-4.97065	4.03408	14.8763	0.000114797	0.00290162	DE	20.052	CDC37L1	0.566866	chrW	W	cell division cycle 37 like 1
chicken	L2__NC_006092.5_+_22998386	chr5	22998250	22998429	22998386	+	C1QTNF4	XM_004941560.3	0	22998347	23015701	17355	1	Promoter (<=1kb)	promoter	-3.71833	5.3918	105.949	7.56428e-25	8.58924e-22	top50	20.0485	C1QTNF4	0.830339	auto	chr5	C1q and TNF related 4
zebrafinch	L2__NC_044999.1_+_5529286	NC_044999.1	5529218	5529387	5529286	+	CELF2	XM_030263716.2	0	5529267	5773160	243894	1	Promoter (<=1kb)	promoter	-6.35971	3.14843	15.2225	9.55606e-05	0.00254675	DE	20.0231	CELF2	0.766467	auto	1A	CUGBP Elav-like family member 2
zebrafinch	L2__NC_045000.1_-_4644167	NC_045000.1	4644164	4644201	4644167	-	XIRP1	XM_030264215.2	0	4621667	4644196	22530	2	Promoter (<=1kb)	promoter	-6.35036	3.14973	8.77705	0.00305044	0.0381377	DE	20.0019	XIRP1	0.508982	auto	2	xin actin binding repeat containing 1
zebrafinch	L2__NC_045028.1_+_1958666	NC_045028.1	1958656	1958691	1958666	+	LOC115490987	XM_032744690.1	17273	1941383	1946210	4828	1	Distal Intergenic		-5.06192	3.92382	23.6477	1.15685e-06	6.8198e-05	DE	19.862		0.536926	chrW	W
zebrafinch	L2__NC_045028.1_-_5952387	NC_045028.1	5952359	5952433	5952387	-	LOC116806956	XR_004365997.1	266518	6216390	6218877	2488	2	Distal Intergenic		-5.18039	3.81906	10.0905	0.00149033	0.0224308	DE	19.7842		0.540918	chrW	W
zebrafinch	L2__NW_022611473.1_+_1956487	NW_022611473.1	1956412	1956512	1956487	+	LOC101233504	XM_030261353.2	-42332	1998844	2000149	1306	1	Intron (XM_032744924.1/LOC105760079, intron 4 of 43)		-4.93968	4.00178	33.4293	7.39007e-09	7.55294e-07	DE	19.7675	OR14A16L28	0.630739	auto
zebrafinch	L2__NC_045028.1_+_12741371	NC_045028.1	12741334	12741397	12741371	+	LOC116806965	XR_004366003.1	-23029	12764426	12769370	4945	1	Distal Intergenic		-2.90771	6.79594	24.6953	6.71488e-07	4.15809e-05	DE	19.7606		0.530938	chrW	W
quail	L2__NC_029547.1_-_24660290	NC_029547.1	24660261	24660423	24660290	-	LOC107306102	XR_001551985.2	1524	24658300	24661785	3486	2	Promoter (1-2kb)	promoter	-5.93394	3.3298	17.2067	3.3525e-05	0.00561843	top50	19.7589		0.381238	chrZ	Z
zebrafinch	L2__NC_045027.1_+_1709434	NC_045027.1	1709357	1709593	1709434	+	RPL17	XM_030258729.2	0	1709373	1714218	4846	1	Promoter (<=1kb)	promoter	1.89061	10.4453	41.8387	9.91235e-11	1.44927e-08	DE	19.7481	RPL17	0.686627	chrZ	Z	ribosomal protein L17
zebrafinch	L2__NC_045027.1_-_1329650	NC_045027.1	1329450	1329740	1329650	-	LOC116806757	XM_032744339.1	0	1324815	1329623	4809	2	Promoter (<=1kb)	promoter	1.91132	10.3137	41.9026	9.59331e-11	1.42238e-08	DE	19.7129	RPL17	0.684631	chrZ	Z	ribosomal protein L17
zebrafinch	L2__NC_045005.1_-_18075244	NC_045005.1	18075202	18075460	18075244	-	ACTA2	XM_030276044.2	0	18063959	18075311	11353	2	Promoter (<=1kb)	promoter	-1.83216	10.7547	35.2932	2.83626e-09	3.14288e-07	DE	19.7043	ACTA2	0.42515	auto	6	actin, alpha 2, smooth muscle, aorta
zebrafinch	L2__NC_045002.1_+_61087603	NC_045002.1	61087526	61087663	61087603	+	MEPE	XM_030271938.2	-3129	61090792	61095458	4667	1	Exon (XM_030271937.2/IBSP, exon 8 of 8)		-5.32953	3.68309	10.0727	0.00150479	0.0225654	DE	19.6291		0.550898	auto	4
emu	L2__CM027973.1_-_189438	CM027973.1	189348	189492	189438	-	g14212.t1	g14212.t1	-9067	124576	180425	55850	2	Distal Intergenic		-6.21749	3.15566	29.49	5.62068e-08	7.30973e-06	DE	19.6203	HOOK3	0.536926	chrW	W	hook microtubule tethering protein 3
duck	L2__NC_051773.1_+_164831129	NC_051773.1	164831043	164831203	164831129	+	LOC119713020	XM_038174666.1	0	164831078	164847879	16802	1	Promoter (<=1kb)	promoter	3.31871	5.91053	9.1031	0.00255177	0.0452545	DE	19.6153	NAA20	0.784431	auto	2	N(alpha)-acetyltransferase 20, NatB catalytic subunit
zebrafinch	L2__NC_044999.1_-_41818086	NC_044999.1	41818028	41818372	41818086	-	LUM	XM_032746227.1	0	41807533	41818352	10820	2	Promoter (<=1kb)	promoter	-1.89441	10.3411	27.4114	1.64461e-07	1.17774e-05	DE	19.5903	LUM	0.409182	auto	1A	lumican
duck	L2__NC_051803.1_+_1636704	NC_051803.1	1636633	1636768	1636704	+	LOC119714327	XM_038169664.1	0	1636645	1650122	13478	1	Promoter (<=1kb)	promoter	-6.81713	2.87092	43.4247	4.40586e-11	4.99659e-09	DE	19.5714	KATNAL2	0.570858	chrW	W	katanin catalytic subunit A1 like 2
zebrafinch	L2__NC_045011.1_-_14702495	NC_045011.1	14702486	14702503	14702495	-	TNNC1	XM_002194618.5	-28	14696239	14702475	6237	2	Promoter (<=1kb)	promoter	-6.29708	3.10602	10.8087	0.00101025	0.0163866	DE	19.5589	TNNC1	0.610778	auto	12	troponin C1, slow skeletal and cardiac type
zebrafinch	L2__NC_045028.1_+_17747276	NC_045028.1	17747272	17747283	17747276	+	LOC116806986	XR_004366023.1	152514	17594758	17603801	9044	1	Distal Intergenic		-5.01638	3.89337	8.14956	0.00430715	0.0503234	NS	19.5306		0.552894	chrW	W
zebrafinch	L2__NC_045028.1_-_15219846	NC_045028.1	15219830	15219887	15219846	-	LOC116806887	XR_004365955.1	0	15218893	15219844	952	2	Promoter (<=1kb)	promoter	-6.29491	3.09817	14.4067	0.000147278	0.00358059	DE	19.5027		0.654691	chrW	W
zebrafinch	L2__NC_045021.1_+_3452450	NC_045021.1	3452423	3452474	3452450	+	SH3BGRL3	XM_030290612.2	13676	3438747	3440492	1746	1	Distal Intergenic		-5.15097	3.78589	16.9406	3.85675e-05	0.00126087	DE	19.501	SH3BGRL3	0.642715	auto	23	SH3 domain binding glutamate rich protein like 3
zebrafinch	L2__NC_044998.1_-_28443913	NC_044998.1	28443869	28444029	28443913	-	MFAP5	XM_030268140.2	764	28431702	28444633	12932	2	Promoter (<=1kb)	promoter	2.8263	6.89918	47.4766	5.56631e-12	1.12686e-09	DE	19.4992	MFAP5	0.463074	auto	1	microfibrillar associated protein 5
chicken	L2__NC_006106.5_-_7226510	chr19	7226425	7226516	7226510	-	LOC112530089	XR_003071335.1	0	7226298	7226511	214	2	Promoter (<=1kb)	promoter	-1.87193	10.4136	3.49293	0.0616315	0.49337	NS	19.4936	LOC112530089	0.632735	auto	chr19	small nucleolar RNA U3
chicken	L2__NC_006090.5_+_88420571	chr3	88420467	88420610	88420571	+	GSTA2	NM_001001776.1	0	88420494	88428940	8447	1	Promoter (<=1kb)	promoter	-3.41529	5.69065	105.359	1.01872e-24	1.02823e-21	top50	19.4352	GSTA2	0.646707	auto	chr3	glutathione S-transferase alpha 2
chicken	L2__NC_006106.5_-_7224387	chr19	7224333	7224420	7224387	-	LOC112530097	XR_003071343.1	0	7224175	7224388	214	2	Promoter (<=1kb)	promoter	-1.86772	10.4045	3.53457	0.0601018	0.487468	NS	19.4327	LOC112530097	0.632735	auto	chr19	small nucleolar RNA U3
zebrafinch	L2__NC_045008.1_-_3678273	NC_045008.1	3678272	3678278	3678273	-	UGGT1	XM_030280427.2	35198	3669931	3713470	43540	2	Intron (XM_030280425.2/UGGT1, intron 36 of 40)		-6.26945	3.08689	9.74255	0.00180051	0.0259288	DE	19.3531	UGGT1	0.512974	auto	9	UDP-glucose glycoprotein glucosyltransferase 1
zebrafinch	L2__NC_045028.1_-_12954952	NC_045028.1	12954929	12954956	12954952	-	LOC100189940	NM_001245798.1	-205100	12747087	12749856	2770	2	Distal Intergenic		-5.1234	3.77173	9.41124	0.00215659	0.0296764	DE	19.3241	HINT1Z	0.530938	chrW	W
chicken	L2__NC_006106.5_-_7225232	chr19	7225147	7225244	7225232	-	LOC112530098	XR_003071344.1	0	7225021	7225233	213	2	Promoter (<=1kb)	promoter	-1.85517	10.4109	3.4621	0.0627905	0.498591	NS	19.3139	LOC112530098	0.634731	auto	chr19	small nucleolar RNA U3
quail	L2__NC_029523.1_-_4489937	NC_029523.1	4489933	4489940	4489937	-	LOC107317285	XR_001556795.2	55	4484066	4489988	5923	2	Promoter (<=1kb)	promoter	-5.86809	3.28735	8.29882	0.00396709	0.130179	NS	19.2905		0.714571	auto	8
chicken	L2__NC_006126.5_-_3417986	chrW	3417939	3418088	3417986	-	LOC107055431	XM_025144557.1	3089	3023271	3421028	397758	2	5' UTR	promoter	-6.13617	3.14233	23.2462	1.42528e-06	0.000125702	top50	19.2819	LOC107055431	0.724551	chrW	chrW
zebrafinch	L2__NC_045028.1_-_9099660	NC_045028.1	9099647	9099668	9099660	-	LOC116806929	XM_032744750.1	98197	9131222	9197844	66623	2	Distal Intergenic		-4.61596	4.16538	9.88636	0.00166508	0.0243787	DE	19.2272	FCHO2	0.510978	chrW	W	FCH domain only 2
zebrafinch	L2__NC_044999.1_-_36427424	NC_044999.1	36427395	36427438	36427424	-	LOC116807729	XM_032746429.1	14946	36384392	36442341	57950	2	Intron (XM_032746429.1/LOC116807729, intron 1 of 1)		-4.86774	3.94674	13.4752	0.000241742	0.00532388	DE	19.2117		0.520958	auto	1A
zebrafinch	L2__NC_044998.1_-_42203225	NC_044998.1	42203217	42203229	42203225	-	LOC115494880	XR_003959900.2	193612	42390998	42396829	5832	2	Distal Intergenic		-5.7644	3.31641	10.431	0.00123917	0.0193256	DE	19.1171		0.536926	auto	1
emu	L2__CM027970.1_+_1314266	CM027970.1	1314265	1314280	1314266	+	g14708.t1	g14708.t1	-11751	1326031	1348475	22445	1	Distal Intergenic		-6.15436	3.10283	7.44881	0.00634784	0.132826	NS	19.096	TOP2A	0.744511	auto	27	topoisomerase (DNA) II alpha
zebrafinch	L2__NC_045010.1_-_19085192	NC_045010.1	19085027	19085281	19085192	-	SLC7A5	XM_002194897.5	0	19056029	19085265	29237	2	Promoter (<=1kb)	promoter	-2.53856	7.51266	40.0221	2.5111e-10	3.30429e-08	DE	19.0714	SLC7A5	0.746507	auto	11	solute carrier family 7 member 5
quail	L2__NC_029516.1_+_32869505	NC_029516.1	32869358	32869519	32869505	+	LGR5	XM_015855892.1	-39	32869558	32948570	79013	1	Promoter (<=1kb)	promoter	-4.42097	4.31091	15.7348	7.2873e-05	0.00917977	top50	19.0584	LGR5	0.760479	auto	1	leucine rich repeat containing G protein-coupled receptor 5
zebrafinch	L2__NC_045008.1_-_141283	NC_045008.1	141280	141288	141283	-	LOC115496360	XR_003961838.2	69188	203706	210468	6763	2	Intron (XM_030280083.2/CLSTN2, intron 8 of 16)		-6.22559	3.05688	6.76548	0.00929378	0.0873421	NS	19.0309		0.50499	auto	9
zebrafinch	L2__NC_045003.1_+_15606965	NC_045003.1	15606811	15607105	15606965	+	LOC115495271	XR_003960454.2	0	15606928	15616849	9922	1	Promoter (<=1kb)	promoter	-2.79038	6.81437	14.9012	0.000113292	0.00288772	DE	19.0147		0.684631	auto	4A
duck	L2__NC_051803.1_-_14438146	NC_051803.1	14438112	14438281	14438146	-	LOC101795454	XM_038169534.1	0	14382029	14438249	56221	2	Promoter (<=1kb)	promoter	-6.74313	2.81468	40.2946	2.18416e-10	2.32411e-08	DE	18.9797	GPBP1	0.616766	chrW	W	GC-rich promoter binding protein 1
zebrafinch	L2__NC_045028.1_+_9602381	NC_045028.1	9602376	9602385	9602381	+	LOC116806972	XR_004366012.1	85884	9516492	9523784	7293	1	Distal Intergenic		-6.22304	3.0471	13.2474	0.000272962	0.00589655	DE	18.9622		0.526946	chrW	W
emu	L2__CM027946.1_+_56173103	CM027946.1	56172999	56173233	56173103	+	g3163.t1	g3163.t1	0	56173175	56180850	7676	1	Promoter (<=1kb)	promoter	-2.4494	7.73036	137.256	1.0599e-31	1.8149e-28	top50	18.9347	TUBB6	0.748503	auto	2	tubulin beta 6 class V
zebrafinch	L2__NW_022611631.1_-_126673	NW_022611631.1	126573	127286	126673	-	LOC116807671	XR_004366572.1	-747	122162	126539	4378	2	Promoter (<=1kb)	promoter	2.69627	7.01599	71.5633	2.68508e-17	8.83308e-15	DE	18.917		0.682635	auto
duck	L2__NC_051775.1_-_16123488	NC_051775.1	16123414	16123544	16123488	-	CDKL2	XM_038178559.1	0	16109825	16123504	13680	2	Promoter (<=1kb)	promoter	-4.98343	3.79452	108.087	2.57182e-25	7.91662e-23	DE	18.9097	CDKL2	0.60479	auto	4	cyclin dependent kinase like 2
zebrafinch	L2__NC_045000.1_+_68827727	NC_045000.1	68827698	68827825	68827727	+	ID4	XM_030265560.2	0	68827717	68831008	3292	1	Promoter (<=1kb)	promoter	2.21733	8.521	41.5519	1.1478e-10	1.63282e-08	DE	18.8939	ID4	0.790419	auto	2	inhibitor of DNA binding 4, HLH protein
quail	L2__NC_029533.1_+_1722696	NC_029533.1	1722555	1722737	1722696	+	NTN1	XM_015879925.2	0	1722584	1767316	44733	1	Promoter (<=1kb)	promoter	-3.81113	4.95137	24.8249	6.278e-07	0.00025617	top50	18.8703	NTN1	0.726547	auto	18	netrin 1
zebrafinch	L2__NC_045001.1_+_33012051	NC_045001.1	33011964	33012250	33012051	+	PRSS35	XM_030267525.2	0	33012058	33025226	13169	1	Promoter (<=1kb)	promoter	-2.32947	8.07899	30.8081	2.84849e-08	2.5583e-06	DE	18.8198	PRSS35	0.670659	auto	3	protease, serine 35
zebrafinch	L2__NC_045002.1_-_6304911	NC_045002.1	6304884	6304950	6304911	-	SPON2	XM_030270522.2	-132	6298245	6304818	6574	2	Promoter (<=1kb)	promoter	-6.20241	3.0306	10.6889	0.0010778	0.017139	DE	18.797	SPON2	0.325349	auto	4	spondin 2
chicken	L2__NC_006088.5_+_32724660	chr1	32724473	32724778	32724660	+	LOC107052719	XM_015282677.2	82	32724391	32727006	2616	1	Promoter (<=1kb)	promoter	-5.02029	3.72631	39.068	4.09295e-10	7.91072e-08	top50	18.7071	LOC107052719	0.560878	auto	chr1	uncharacterized LOC107052719
zebrafinch	L2__NC_044998.1_-_17428594	NC_044998.1	17428541	17428616	17428594	-	LOC116809127	XR_004369525.1	520	17427218	17429061	1844	2	Promoter (<=1kb)	promoter	-4.48437	4.17055	7.09718	0.00772051	0.0770368	NS	18.7023		0.55489	auto	1
zebrafinch	L2__NC_045028.1_+_18864123	NC_045028.1	18864119	18864136	18864123	+	LOC116806899	XR_004365959.1	4408	18859711	18864329	4619	1	Exon (XR_004365959.1/LOC116806899, exon 5 of 5)	promoter	-6.1864	3.01852	13.63	0.000222599	0.00497515	DE	18.6738		0.576846	chrW	W
zebrafinch	L2__NC_045000.1_-_119387665	NC_045000.1	119387641	119387675	119387665	-	LOC116807881	XR_004367119.1	-305523	119080763	119082152	1390	2	Distal Intergenic		-4.6126	4.03165	13.4758	0.00024166	0.00532388	DE	18.5964		0.518962	auto	2
zebrafinch	L2__NC_044999.1_-_62252399	NC_044999.1	62252320	62252597	62252399	-	MCAT	XM_012569268.3	0	62252503	62256137	3635	1	Promoter (<=1kb)	promoter	-2.74547	6.77219	15.4269	8.57572e-05	0.00235095	DE	18.5929	MCAT	0.774451	auto	1A	malonyl-CoA-acyl carrier protein transacylase
zebrafinch	L2__NC_045027.1_-_59834285	NC_045027.1	59834231	59834438	59834285	-	PSAT1	XM_002186795.4	445	59818441	59834676	16236	2	Promoter (<=1kb)	promoter	-2.55884	7.26241	49.7967	1.70531e-12	3.66364e-10	DE	18.5834	PSAT1	0.754491	chrZ	Z	phosphoserine aminotransferase 1
chicken	L2__NC_006105.5_-_10785488	chr18	10785391	10785517	10785488	-	GRB2	XM_015295375.2	-135	10739650	10785382	45733	2	Promoter (<=1kb)	promoter	-4.31174	4.30976	58.3648	2.17751e-14	8.60022e-12	top50	18.5826	GRB2	0.632735	auto	chr18	growth factor receptor bound protein 2
zebrafinch	L2__NC_044998.1_+_35076507	NC_044998.1	35076486	35076530	35076507	+	FAT3	XM_030269233.2	-273476	35350006	35744070	394065	1	Distal Intergenic		-4.69039	3.95578	13.412	0.000250017	0.00548317	DE	18.5542	FAT3	0.522954	auto	1	FAT atypical cadherin 3
zebrafinch	L2__NC_045002.1_+_46615256	NC_045002.1	46615130	46615313	46615256	+	LEF1	XM_030271605.2	0	46615256	46685419	70164	1	Promoter (<=1kb)	promoter	-4.35404	4.25994	17.8819	2.35046e-05	0.000833107	DE	18.548	LEF1	0.730539	auto	4	lymphoid enhancer binding factor 1
zebrafinch	L2__NC_045002.1_+_61124753	NC_045002.1	61124668	61124867	61124753	+	SPP1	XM_032748230.1	0	61124723	61129261	4539	1	Promoter (<=1kb)	promoter	-1.90992	9.7093	13.8863	0.000194205	0.00441815	DE	18.544		0.473054	auto	4
duck	L2__NC_051777.1_-_33664813	NC_051777.1	33664567	33664959	33664813	-	CPXM2	XM_005023173.5	523	33593176	33665090	71915	2	Promoter (<=1kb)	promoter	3.65052	5.07899	61.8705	3.66803e-15	6.58641e-13	DE	18.541	CPXM2	0.570858	auto	6	carboxypeptidase X, M14 family member 2
zebrafinch	L2__NC_045028.1_+_13294949	NC_045028.1	13294927	13295012	13294949	+	LOC116806952	XR_004365993.1	-480	13295492	13301237	5746	1	Promoter (<=1kb)	promoter	-6.17262	3.00374	9.24342	0.00236344	0.0318565	DE	18.5409		0.600798	chrW	W
zebrafinch	L2__NC_045028.1_+_3884868	NC_045028.1	3884841	3884930	3884868	+	LOC116806909	XM_032744731.1	0	3884866	4056394	171529	1	Promoter (<=1kb)	promoter	-6.16951	3.0041	13.0882	0.000297159	0.0062241	DE	18.5338	SPIN1W	0.582834	chrW	W
zebrafinch	L2__NC_045001.1_+_56299744	NC_045001.1	56299662	56299837	56299744	+	AKAP12	XM_030268014.2	0	56299724	56317590	17867	1	Promoter (<=1kb)	promoter	2.88714	6.39843	29.0952	6.89069e-08	5.41331e-06	DE	18.4731	AKAP12	0.742515	auto	3	A-kinase anchoring protein 12
emu	L2__CM027952.1_-_34363271	CM027952.1	34363174	34363329	34363271	-	g8209.t1	g8209.t1	0	34302989	34363237	60249	2	Promoter (<=1kb)	promoter	-2.83614	6.50055	35.2052	2.96724e-09	5.34832e-07	top50	18.4365	FAM129A	0.748503	auto	8	family with sequence similarity 129 member A
zebrafinch	L2__NC_044998.1_+_51918474	NC_044998.1	51918462	51918502	51918474	+	LOC115495016	XR_004367711.1	20477	51897985	51942346	44362	1	Intron (XR_004367709.1/LOC115495016, intron 2 of 5)		-4.59231	4.01455	13.3963	0.000252117	0.00551774	DE	18.4361		0.540918	auto	1
quail	L2__NC_029522.1_+_24552550	NC_029522.1	24552507	24552589	24552550	+	DES	XM_015869160.2	1935	24550572	24555032	4461	1	Promoter (1-2kb)	promoter	-5.55922	3.296	5.73809	0.0166008	0.304937	NS	18.3232	DES	0.610778	auto	7	desmin
quail	L2__NC_029516.1_-_75562311	NC_029516.1	75562241	75562463	75562311	-	COL8A1	XM_015876563.2	0	75479924	75562368	82445	2	Promoter (<=1kb)	promoter	2.06341	8.86547	10.4688	0.0012141	0.0629521	NS	18.2931	COL8A1	0.457086	auto	1	collagen type VIII alpha 1 chain
quail	L2__NC_029539.1_+_1282225	NC_029539.1	1282062	1282248	1282225	+	ST14	XM_015883926.2	0	1282090	1298919	16830	1	Promoter (<=1kb)	promoter	-5.27254	3.46802	8.38563	0.003782	0.126313	NS	18.2853	ST14	0.499002	auto	24	suppression of tumorigenicity 14
zebrafinch	L2__NC_045013.1_-_7024311	NC_045013.1	7024252	7024407	7024311	-	RPS2	XM_030284734.2	0	7021465	7024391	2927	2	Promoter (<=1kb)	promoter	-2.04958	8.91665	8.70873	0.00316689	0.0393135	DE	18.2754	RPS2	0.736527	auto	14	ribosomal protein S2
duck	L2__NC_051803.1_-_13601978	NC_051803.1	13601889	13602022	13601978	-	LOC101791000	XM_038169567.1	0	13583551	13602015	18465	2	Promoter (<=1kb)	promoter	-6.64129	2.7433	36.3804	1.62329e-09	1.55457e-07	DE	18.219	HNRNPKL	0.548902	chrW	W	heterogeneous nuclear ribonucleoprotein K like
quail	L2__NC_029520.1_+_20304899	NC_029520.1	20304773	20304955	20304899	+	C1QTNF4	XM_015864447.2	20	20304753	20321783	17031	1	Promoter (<=1kb)	promoter	-3.02924	6.00251	28.1319	1.13322e-07	6.58787e-05	top50	18.183	C1QTNF4	0.796407	auto	5	C1q and TNF related 4
zebrafinch	L2__NC_045013.1_-_373958	NC_045013.1	373930	374016	373958	-	LOC100225057	XM_030285294.2	0	369824	373966	4143	2	Promoter (<=1kb)	promoter	-3.72152	4.86819	51.1278	8.65423e-13	1.9805e-10	DE	18.1171	COQ7	0.712575	auto	14	coenzyme Q7, hydroxylase
zebrafinch	L2__NC_045027.1_-_68892390	NC_045027.1	68892389	68892398	68892390	-	LOC116806734	XR_004365765.1	-26592	68856348	68865806	9459	2	Distal Intergenic		-5.1327	3.5291	11.1056	0.000860684	0.0146285	DE	18.1138		0.556886	chrZ	Z
zebrafinch	L2__NC_045027.1_-_55715148	NC_045027.1	55715143	55715152	55715148	-	SREK1IP1	XM_030258412.2	48461	55752247	55763604	11358	2	Distal Intergenic	promoter	-4.55218	3.97681	22.314	2.31515e-06	0.000124345	DE	18.1032	SREK1IP1	0.730539	chrZ	Z	SREK1 interacting protein 1
zebrafinch	L2__NC_045028.1_-_13159532	NC_045028.1	13159474	13159570	13159532	-	LOC116806950	XR_004365991.1	2891	13159173	13162365	3193	2	Promoter (2-3kb)	promoter	-6.10851	2.96133	12.5263	0.000401259	0.00775371	DE	18.0893		0.678643	chrW	W
quail	L2__NC_029525.1_-_16777308	NC_029525.1	16777287	16777351	16777308	-	RPL4	XM_015873455.2	-181	16771853	16777170	5318	2	Promoter (<=1kb)	promoter	-5.96016	3.02959	8.68012	0.00321699	0.115145	NS	18.0569	RPL4	0.582834	auto	10	ribosomal protein L4
zebrafinch	L2__NC_045014.1_+_2167562	NC_045014.1	2167562	2167590	2167562	+	DDX51	XM_002196844.4	-1492	2169082	2178186	9105	1	Promoter (1-2kb)	promoter	-4.54725	3.97075	35.6647	2.34367e-09	2.74132e-07	DE	18.056	DDX51	0.457086	auto	15	DEAD-box helicase 51
zebrafinch	L2__NC_044998.1_+_32643817	NC_044998.1	32643758	32643912	32643817	+	DLG2	XM_030286537.2	-88	32644000	33070334	426335	1	Promoter (<=1kb)	promoter	-6.09925	2.95853	9.98341	0.00157957	0.023453	DE	18.0448	DLG2	0.620758	auto	1	discs large MAGUK scaffold protein 2
duck	L2__NC_051803.1_+_4297043	NC_051803.1	4297002	4297051	4297043	+	LOC113841183	XR_005261439.1	282	4296720	4301966	5247	1	Promoter (<=1kb)	promoter	-6.33787	2.84465	56.9378	4.49817e-14	6.92317e-12	DE	18.029		0.497006	chrW	W
zebrafinch	L2__NC_044999.1_-_26888045	NC_044999.1	26888036	26888110	26888045	-	VT1	XM_032744484.1	-96713	26787401	26791397	3997	2	Distal Intergenic		-4.46847	4.03167	19.5743	9.67599e-06	0.000412112	DE	18.0154	AVPR2	0.520958	auto	1A	arginine vasopressin receptor 2
duck	L2__NC_051803.1_-_13601423	NC_051803.1	13601388	13601529	13601423	-	LOC101791000	XM_038169558.1	0	13583551	13601413	17863	2	Promoter (<=1kb)	promoter	-6.60923	2.72513	36.6249	1.43189e-09	1.38668e-07	DE	18.011	HNRNPKL	0.582834	chrW	W	heterogeneous nuclear ribonucleoprotein K like
duck	L2__NC_051803.1_-_649904	NC_051803.1	649861	649967	649904	-	LOC119714309	XM_038169530.1	0	621944	649952	28009	2	Promoter (<=1kb)	promoter	-6.60598	2.72512	52.4148	4.49316e-13	6.34862e-11	DE	18.0021	ZBTB5	0.449102	chrW	W	zinc finger and BTB domain containing 5
zebrafinch	L2__NC_045018.1_+_6044065	NC_045018.1	6044011	6044192	6044065	+	MATN4	XM_030288759.2	0	6044073	6060042	15970	1	Promoter (<=1kb)	promoter	-3.44289	5.21877	12.1606	0.000488105	0.00904627	DE	17.9676	MATN4	0.782435	auto	20	matrilin 4
zebrafinch	L2__NC_045027.1_+_19985209	NC_045027.1	19985159	19985239	19985209	+	LOC115491186	XM_032744502.1	-1773	19987012	19988001	990	1	Promoter (1-2kb)	promoter	-4.45718	4.02765	12.9928	0.00031269	0.00640406	DE	17.952		0.552894	chrZ	Z
duck	L2__NC_051804.1_-_21118059	NC_051804.1	21117980	21118157	21118059	-	LOC106017447	XR_003492798.2	0	21107736	21118093	10358	2	Promoter (<=1kb)	promoter	3.83411	4.66954	64.261	1.0898e-15	2.08732e-13	DE	17.9036	HSFL1	0.760479	chrZ	Z
quail	L2__NC_029534.1_+_511023	NC_029534.1	510911	511129	511023	+	ELN	XM_015880998.2	2	510909	528263	17355	1	Promoter (<=1kb)	promoter	1.68062	10.6378	16.6002	4.61453e-05	0.0072179	top50	17.8782	ELN	0.598802	auto	19	elastin
quail	L2__NC_029519.1_-_45456755	NC_029519.1	45456660	45456849	45456755	-	LOC116652409	XM_032444433.1	2338	45455945	45458998	3054	2	Promoter (2-3kb)	promoter	-5.92275	3.0161	6.63915	0.00997613	0.226697	NS	17.8636	LOC422654	0.670659	auto	4	chemokine (C-X-C motif) ligand 1-like
zebrafinch	L2__NC_044998.1_-_42062476	NC_044998.1	42062470	42062498	42062476	-	LOC115494860	XR_003959878.2	-256858	41803155	41805640	2486	2	Distal Intergenic		-6.08454	2.93367	6.65865	0.00986759	0.0910407	NS	17.85		0.46507	auto	1
zebrafinch	L2__NC_045004.1_+_12069474	NC_045004.1	12069413	12069559	12069474	+	INSC	XM_030273839.2	0	12069446	12198352	128907	1	Promoter (<=1kb)	promoter	-4.08523	4.3645	18.9793	1.32147e-05	0.000522974	DE	17.83	INSC	0.365269	auto	5	inscuteable homolog (Drosophila)
zebrafinch	L2__NC_045003.1_+_14625561	NC_045003.1	14625454	14625605	14625561	+	LOC100229375	XM_002198567.5	0	14625542	14634233	8692	1	Promoter (<=1kb)	promoter	3.24602	5.46334	57.8506	2.82794e-14	7.63325e-12	DE	17.7341	CLIC2	0.638723	auto	4A	chloride intracellular channel 2
zebrafinch	L2__NC_045028.1_-_5110617	NC_045028.1	5110594	5110630	5110617	-	LOC116806876	XR_004365946.1	-284004	4821636	4826626	4991	2	Distal Intergenic		-6.05125	2.92901	6.23634	0.0125155	0.10625	NS	17.7241		0.532934	chrW	W
turkey	L2__CAJPIY010000007.1_+_92485	CAJPIY010000007.1	92428	92543	92485	+	g23781	g23781.t1	3692	88736	92147	3412	1	Downstream (<=300bp)		5.2334	3.38493	21.9935	2.73577e-06	0.000326469	DE	17.7147		0.585561	auto
zebrafinch	L2__NC_045027.1_-_78485519	NC_045027.1	78485402	78485575	78485519	-	TOMM5	XM_030258356.2	-316	78484141	78485259	1119	2	Promoter (<=1kb)	promoter	2.02323	8.75475	17.1945	3.37409e-05	0.00114948	DE	17.7129	TOMM5	0.708583	chrZ	Z	translocase of outer mitochondrial membrane 5
zebrafinch	L2__NC_044999.1_+_1154235	NC_044999.1	1154149	1154345	1154235	+	LOC100223967	XM_002187371.3	158	1153991	1162051	8061	1	Promoter (<=1kb)	promoter	3.02822	5.84128	29.3542	6.02867e-08	4.84456e-06	DE	17.6887	CPA2	0.469062	auto	1A	carboxypeptidase A2
quail	L2__NC_029528.1_-_10855402	NC_029528.1	10855352	10855475	10855402	-	NEURL1B	XM_015876211.2	0	10829643	10855459	25817	2	Promoter (<=1kb)	promoter	-4.99817	3.52511	8.23801	0.0041022	0.131015	NS	17.6191	NEURL1B	0.792415	auto	13	neuralized E3 ubiquitin protein ligase 1B
zebrafinch	L2__NC_045028.1_-_9129491	NC_045028.1	9129469	9129531	9129491	-	LOC116806929	XM_032744750.1	68375	9131222	9197844	66623	2	Distal Intergenic		-4.41139	3.98895	12.4998	0.000406987	0.0078468	DE	17.5968	FCHO2	0.538922	chrW	W	FCH domain only 2
zebrafinch	L2__NC_045028.1_+_3293659	NC_045028.1	3293645	3293689	3293659	+	LOC116806883	XM_032744704.1	-179915	3473604	3496107	22504	1	Distal Intergenic	promoter	-6.04818	2.90826	7.57345	0.00592343	0.0641522	NS	17.5897	ARRDC3	0.694611	chrW	W	arrestin domain containing 3
duck	L2__NC_051803.1_-_4262228	NC_051803.1	4262212	4262265	4262228	-	LOC119714324	XR_005261441.1	-146	4257645	4262119	4475	2	Promoter (<=1kb)	promoter	-6.3913	2.743	52.123	5.213e-13	7.24691e-11	DE	17.5313		0.493014	chrW	W
chicken	L2__NC_006088.5_-_83079876	chr1	83079831	83080139	83079876	-	GAP43	NM_001305054.1	0	83026666	83079911	53246	2	Promoter (<=1kb)	promoter	-3.16483	5.53257	10.0286	0.00154126	0.0404432	top50	17.5097	GAP43	0.576846	auto	chr1	growth associated protein 43
zebrafinch	L2__NC_045012.1_+_12071806	NC_045012.1	12071740	12071839	12071806	+	SYNPO	XM_030283945.2	10693	12061047	12083084	22038	1	Intron (XM_030283945.2/SYNPO, intron 2 of 3)	promoter	2.45149	7.13744	15.5061	8.22384e-05	0.00227822	DE	17.4974	SYNPO	0.798403	auto	13	synaptopodin
zebrafinch	L2__NC_045000.1_-_130888751	NC_045000.1	130888519	130888821	130888751	-	NIPAL2	XM_032747030.1	477	130793122	130888996	95875	2	Promoter (<=1kb)	promoter	-3.93115	4.43803	25.4853	4.45763e-07	2.87886e-05	DE	17.4465	NIPAL2	0.481038	auto	2	NIPA like domain containing 2
zebrafinch	L2__NC_045022.1_+_6859172	NC_045022.1	6859093	6859210	6859172	+	CADM1	XM_030291040.2	0	6859157	6991427	132271	1	Promoter (<=1kb)	promoter	-3.21594	5.41559	12.3425	0.000442759	0.0084437	DE	17.4162	CADM1	0.850299	auto	24	cell adhesion molecule 1
quail	L2__NC_029517.1_-_109986481	NC_029517.1	109986396	109986574	109986481	-	LOC107310340	XM_015855897.2	0	109983304	109986497	3194	2	Promoter (<=1kb)	promoter	-3.27198	5.3072	6.18188	0.0129065	0.256083	NS	17.365	FABP4	0.39521	auto	2	fatty acid binding protein 4
zebrafinch	L2__NC_045028.1_+_3454849	NC_045028.1	3454823	3454984	3454849	+	LOC116806883	XM_032744704.1	-18620	3473604	3496107	22504	1	Distal Intergenic		-5.23986	3.30417	17.3851	3.05207e-05	0.00104997	DE	17.3134	ARRDC3	0.516966	chrW	W	arrestin domain containing 3
quail	L2__NC_029522.1_+_10707131	NC_029522.1	10707032	10707226	10707131	+	KLF7	XM_015868211.2	0	10707167	10765708	58542	1	Promoter (<=1kb)	promoter	-3.79341	4.55202	37.8136	7.78374e-10	8.11671e-07	top50	17.2677	KLF7	0.670659	auto	7	Kruppel like factor 7
quail	L2__NC_029517.1_+_60376807	NC_029517.1	60376690	60376876	60376807	+	LOC107309558	XM_015854470.2	0	60376701	60480021	103321	1	Promoter (<=1kb)	promoter	-2.32036	7.4348	4.37132	0.0365486	0.466099	NS	17.2514	CDH6	0.568862	auto	2	cadherin 6
quail	L2__NC_029516.1_-_129112151	NC_029516.1	129111991	129112261	129112151	-	ITGBL1	XM_015851487.2	0	128989221	129112155	122935	2	Promoter (<=1kb)	promoter	-3.18437	5.41414	23.6841	1.13516e-06	0.00040975	top50	17.2406	ITGBL1	0.586826	auto	1	integrin subunit beta like 1
quail	L2__NC_029541.1_+_1521380	NC_029541.1	1521287	1521465	1521380	+	LOC116654436	XR_004309684.1	0	1521374	1521657	284	1	Promoter (<=1kb)	promoter	-1.85148	9.30365	7.08812	0.00775968	0.197357	NS	17.2256		0.678643	auto	26
quail	L2__NW_015440029.1_-_28423	NW_015440029.1	28360	28500	28423	-	EIF3K	XM_015851057.2	0	24333	28482	4150	2	Promoter (<=1kb)	promoter	2.80162	6.14749	68.3463	1.37162e-16	6.43632e-13	top50	17.2229	TGM2-2	0.626747	auto
zebrafinch	L2__NC_045020.1_-_2811122	NC_045020.1	2811091	2811168	2811122	-	EBF2	NM_001164535.2	-511	2698218	2810657	112440	2	Promoter (<=1kb)	promoter	4.08488	4.21513	49.8031	1.69972e-12	3.66364e-10	DE	17.2183	EBF2	0.632735	auto	22	EBF transcription factor 2
duck	L2__NC_051776.1_+_2903757	NC_051776.1	2903741	2903872	2903757	+	LOC101805390	XM_038179452.1	-2138	2906010	2913437	7428	1	Promoter (2-3kb)	promoter	-1.89205	9.0916	14.9767	0.000108845	0.00375255	DE	17.2018	LRR1	0.708583	auto	5	leucine rich repeat protein 1
zebrafinch	L2__NC_045013.1_-_412774	NC_045013.1	412723	412832	412774	-	LOC116808957	XM_032750996.1	0	408641	412793	4153	2	Promoter (<=1kb)	promoter	-3.57061	4.81552	48.5289	3.25452e-12	6.71772e-10	DE	17.1943	COQ7	0.712575	auto	14	coenzyme Q7, hydroxylase
zebrafinch	L2__NC_045010.1_+_17636819	NC_045010.1	17636543	17636987	17636819	+	WFDC1	XM_030282373.2	9	17636534	17653166	16633	1	Promoter (<=1kb)	promoter	-3.34804	5.13555	9.24415	0.00236249	0.0318565	DE	17.194	WFDC1	0.493014	auto	11	WAP four-disulfide core domain 1
zebrafinch	L2__NC_045027.1_-_27470905	NC_045027.1	27470878	27470915	27470905	-	SRFBP1	XM_012577451.3	-36573	27365949	27434342	68394	2	Intron (XR_004365809.1/LOC115491066, intron 4 of 4)		-2.80422	6.12975	4.60729	0.0318364	0.194963	NS	17.1891	SRFBP1	0.522954	chrZ	Z	serum response factor binding protein 1
peacock	L2__scaffold11_len1067066_cov0_+_419337	scaffold11_len1067066_cov0	419290	419416	419337	+	g1390	g1390.t1	0	419357	419767	411	1	Promoter (<=1kb)	promoter	3.11251	5.49728	81.0195	2.23503e-19	3.26538e-16	top50	17.1104	RSPH9	0.706587	auto		radial spoke head component 9
zebrafinch	L2__NC_045028.1_+_16676378	NC_045028.1	16676360	16676395	16676378	+	LOC116806894	XM_032744717.1	-480583	17156978	17170053	13076	1	Distal Intergenic		-5.96507	2.86519	7.44288	0.0063688	0.0677216	NS	17.0911	SUB1	0.467066	chrW	W	SUB1 regulator of transcription
duck	L2__NC_051776.1_-_3018032	NC_051776.1	3017775	3018056	3018032	-	NEMF	XM_038179860.1	-503	2994945	3017553	22609	2	Promoter (<=1kb)	promoter	-1.87682	9.10527	15.4945	8.27453e-05	0.00298402	DE	17.089	NEMF	0.626747	auto	5	nuclear export mediator factor
zebrafinch	L2__NC_045001.1_+_73376875	NC_045001.1	73376871	73376879	73376875	+	LOC115494394	XR_003959405.2	-21763	73398642	73426804	28163	1	Distal Intergenic		-5.49008	3.10628	8.69192	0.00319623	0.039631	DE	17.0537		0.576846	auto	3
zebrafinch	L2__NC_045007.1_-_27518895	NC_045007.1	27518837	27519044	27518895	-	PHGDH	XM_030279759.2	0	27515275	27518926	3652	2	Promoter (<=1kb)	promoter	-2.9059	5.85908	26.1061	3.23158e-07	2.13955e-05	DE	17.0259	PHGDH	0.712575	auto	8	phosphoglycerate dehydrogenase
duck	L2__NC_051777.1_+_18118827	NC_051777.1	18118708	18118853	18118827	+	LOC101795347	XM_005022212.5	0	18118715	18122890	4176	1	Promoter (<=1kb)	promoter	2.645	6.42312	14.353	0.000151536	0.00474941	DE	16.9892	MSMB	0.393214	auto	6	microseminoprotein, beta-
turkey	L2__HG999680.1_+_120956903	HG999680.1	120956849	120957035	120956903	+	g2629	g2629.t1	-138	120957173	120960980	3808	1	Promoter (<=1kb)	promoter	3.40333	4.96183	80.6989	2.62867e-19	6.58746e-16	top50	16.8867	TRAPPC2	0.608782	auto	1	trafficking protein particle complex 2
zebrafinch	L2__NC_045027.1_-_52630750	NC_045027.1	52630748	52630754	52630750	-	IL6ST	XM_002187165.4	43181	52641352	52673929	32578	2	Distal Intergenic		-5.93362	2.8454	5.41414	0.0199743	0.145919	NS	16.8835	IL6ST	0.530938	chrZ	Z	interleukin 6 signal transducer
zebrafinch	L2__NC_045007.1_+_24444759	NC_045007.1	24444742	24444822	24444759	+	PRG4	XM_030279474.2	11911	24432831	24451916	19086	1	Exon (XM_030279475.2/PRG4, exon 5 of 11)		5.39861	3.1186	19.9444	7.97287e-06	0.000354137	DE	16.8361		0.560878	auto	8
chicken	L2__NC_006126.5_-_817265	chrW	817248	817303	817265	-	LOC100859602	XM_025144610.1	0	366326	817288	450963	2	Promoter (<=1kb)	promoter	-4.96166	3.39291	30.4272	3.46634e-08	4.25517e-06	top50	16.8345	LOC100859602	0.588822	chrW	chrW	zinc finger SWIM domain-containing protein 6-like
zebrafinch	L2__NC_045028.1_-_16626320	NC_045028.1	16626315	16626326	16626320	-	LOC116806651	XM_032744715.1	-106062	16512669	16520264	7596	2	Distal Intergenic		-5.93107	2.83639	8.7783	0.00304834	0.0381377	DE	16.8228	ATP5A1Z	0.522954	chrW	W
quail	L2__NC_029519.1_+_49265538	NC_029519.1	49265299	49265892	49265538	+	PRSS12	XM_015861862.2	0	49265496	49301459	35964	1	Promoter (<=1kb)	promoter	-2.53943	6.62073	16.0012	6.3302e-05	0.00860999	top50	16.8129	PRSS12	0.806387	auto	4	serine protease 12
zebrafinch	L2__NC_045027.1_-_31485422	NC_045027.1	31485288	31485530	31485422	-	TXN	NM_001245567.2	0	31476301	31485479	9179	2	Promoter (<=1kb)	promoter	1.4534	11.5667	21.7869	3.04669e-06	0.000157218	DE	16.811	TXN	0.724551	chrZ	Z	thioredoxin
zebrafinch	L2__NC_045027.1_-_72994946	NC_045027.1	72994890	72995055	72994946	-	RPS6	NM_001245627.1	0	72990455	72994947	4493	2	Promoter (<=1kb)	promoter	1.76322	9.53284	29.4853	5.63421e-08	4.59778e-06	DE	16.8085	RPS6	0.758483	chrZ	Z	ribosomal protein S6
zebrafinch	L2__NC_044998.1_-_23495787	NC_044998.1	23495765	23495853	23495787	-	CASQ2	XM_002188476.5	0	23461005	23495812	34808	2	Promoter (<=1kb)	promoter	-5.92283	2.83689	6.31327	0.0119837	0.103915	NS	16.8024	CASQ2	0.477046	auto	1	calsequestrin 2
quail	L2__NC_029516.1_+_67942391	NC_029516.1	67942275	67942473	67942391	+	CD9	XM_015871499.2	0	67942352	67961136	18785	1	Promoter (<=1kb)	promoter	1.76659	9.50902	18.1446	2.04752e-05	0.00375355	top50	16.7986	CD9	0.590818	auto	1	CD9 molecule
peacock	L2__scaffold5686_len27727_cov0_-_28641	scaffold5686_len27727_cov0	28593	28747	28641	-	g16947	g16947.t1	-13239	2964	15508	12545	2	Distal Intergenic	promoter	-4.95672	3.3877	54.4637	1.58343e-13	1.28522e-10	top50	16.7919	DDX25	0.600798	auto		DEAD-box helicase 25
zebrafinch	L2__NC_045028.1_-_3446936	NC_045028.1	3446929	3446950	3446936	-	LOC116806990	XM_032744792.1	-248419	3101795	3198531	96737	2	Distal Intergenic		-5.91948	2.83287	6.51437	0.0107006	0.0960317	NS	16.7691	MAP1B	0.576846	chrW	W	microtubule associated protein 1B
zebrafinch	L2__NC_045005.1_+_32632709	NC_045005.1	32632597	32632737	32632709	+	LOC115495836	XR_003961174.2	33903	32598694	32601658	2965	1	Distal Intergenic		-5.91626	2.8332	5.29748	0.0213563	0.152472	NS	16.762		0.57485	auto	6
emu	L2__CM027964.1_+_9962925	CM027964.1	9962905	9962938	9962925	+	g13777.t3	g13777.t3	33372	9929533	9935767	6235	1	Distal Intergenic		-5.07692	3.30036	21.945	2.80583e-06	0.000238241	DE	16.7556	SLC45A1	0.826347	auto	21	solute carrier family 45, member 1
zebrafinch	L2__NC_045000.1_+_131069435	NC_045000.1	131069282	131069496	131069435	+	OSR2	XM_030266478.2	0	131069405	131075690	6286	1	Promoter (<=1kb)	promoter	2.47214	6.76796	31.3633	2.13988e-08	1.9935e-06	DE	16.7313	OSR2	0.778443	auto	2	odd-skipped related transciption factor 2
zebrafinch	L2__NC_045000.1_-_134683214	NC_045000.1	134683121	134683389	134683214	-	ANGPT1	XM_002199107.5	0	134528734	134683319	154586	2	Promoter (<=1kb)	promoter	-3.10123	5.39166	22.5148	2.08531e-06	0.000112575	DE	16.7208	ANGPT1	0.433134	auto	2	angiopoietin 1
duck	L2__NC_051803.1_+_5577198	NC_051803.1	5577127	5577347	5577198	+	LOC101804420	XM_038169388.1	0	5577308	5668178	90871	1	Promoter (<=1kb)	promoter	-6.42448	2.60141	38.6743	5.00771e-10	5.20018e-08	DE	16.7127	CHDB1	0.638723	chrW	W
chicken	L2__NC_006109.5_+_1656502	chr22	1656445	1656563	1656502	+	PBDC1	XM_025142796.1	0	1656464	1658664	2201	1	Promoter (<=1kb)	promoter	-2.37796	7.01321	115.42	6.36778e-27	8.26355e-24	top50	16.6771	PBDC1	0.740519	auto	chr22	polysaccharide biosynthesis domain containing 1
zebrafinch	L2__NC_045006.1_-_25559918	NC_045006.1	25559729	25559970	25559918	-	COL3A1	XM_030277860.2	0	25510582	25559936	49355	2	Promoter (<=1kb)	promoter	-1.78208	9.33818	6.53959	0.0105499	0.095248	NS	16.6413	COL3A1	0.389222	auto	7	collagen type III alpha 1 chain
quail	L2__NC_029524.1_-_13873626	NC_029524.1	13873543	13873709	13873626	-	LOC107318208	XM_015871776.2	0	13871736	13873660	1925	2	Promoter (<=1kb)	promoter	3.19787	5.20317	65.7351	5.15801e-16	1.6136e-12	top50	16.6391	LOC112533016	0.774451	auto	9	collagen alpha-1(I) chain-like
zebrafinch	L2__NC_045001.1_-_72072261	NC_045001.1	72072110	72072522	72072261	-	KIF25	XM_012572506.3	-42484	71988869	72030038	41170	2	Intron (XM_002188697.4/AFDN, intron 22 of 32)		-3.15109	5.27326	20.888	4.86944e-06	0.000231948	DE	16.6165	KIF25	0.407186	auto	3	kinesin family member 25
zebrafinch	L2__NC_045013.1_-_2968596	NC_045013.1	2968505	2968613	2968596	-	ZFAND2A	XM_012577897.3	139	2966821	2968644	1824	2	Promoter (<=1kb)	promoter	-4.93509	3.36491	7.60155	0.00583183	0.0634867	NS	16.6062	ZFAND2A	0.726547	auto	14	zinc finger AN1-type containing 2A
duck	L2__NC_051803.1_-_1996437	NC_051803.1	1996387	1996481	1996437	-	LOC101800730	XR_005261420.1	107	1942697	1996494	53798	2	Promoter (<=1kb)	promoter	-6.40199	2.59388	45.427	1.58436e-11	1.9508e-09	DE	16.606		0.634731	chrW	W
chicken	L2__NC_006127.5_-_27365282	chrZ	27365237	27365337	27365282	-	LOC112530614	XR_003072385.1	4206	27358799	27369443	10645	2	Exon (XR_003072385.1/LOC112530614, exon 1 of 2)	promoter	-5.77125	2.87712	17.5952	2.73271e-05	0.00159128	top50	16.6046	LOC112530614	0.582834	chrZ	chrZ
chicken	L2__NC_006126.5_-_1841020	chrW	1840995	1841062	1841020	-	LOC112530493	XM_025144606.1	4222	1843451	1845217	1767	2	Distal Intergenic	promoter	-5.77208	2.87619	15.4232	8.59273e-05	0.00410823	top50	16.6016	LOC112530493	0.716567	chrW	chrW	uncharacterized LOC112530493
zebrafinch	L2__NW_022611472.1_-_523921	NW_022611472.1	523633	523987	523921	-	LIMA1	XM_030259355.2	7423	508637	531056	22420	2	Exon (XM_030259355.2/LIMA1, exon 4 of 11)		2.01648	8.21495	13.9742	0.000185334	0.00428794	DE	16.5653	LIMA1	0.622754	auto		LIM domain and actin binding 1
zebrafinch	L2__NC_044999.1_-_19152697	NC_044999.1	19152651	19152789	19152697	-	IL17REL	XM_030256264.2	0	19110250	19152726	42477	2	Promoter (<=1kb)	promoter	2.6458	6.25114	16.5135	4.83055e-05	0.00152706	DE	16.5393	IL17REL	0.333333	auto	1A	interleukin 17 receptor E like
quail	L2__NC_029520.1_-_52245650	NC_029520.1	52245569	52245742	52245650	-	RPS29	XM_015865926.1	0	52245125	52245695	571	2	Promoter (<=1kb)	promoter	-1.61488	10.2127	11.6622	0.000637817	0.0427337	top50	16.4923	RPS29	0.692615	auto	5	ribosomal protein S29
zebrafinch	L2__NC_045028.1_+_14451648	NC_045028.1	14451644	14451655	14451648	+	LOC116806948	XM_032744762.1	536436	13915208	13919499	4292	1	Distal Intergenic		-4.51016	3.6523	8.74123	0.00311095	0.0387103	DE	16.4725		0.580838	chrW	W
quail	L2__NC_029516.1_-_121903198	NC_029516.1	121903123	121903280	121903198	-	FHL2	XM_015849873.2	0	121879287	121903218	23932	2	Promoter (<=1kb)	promoter	-3.8068	4.31554	9.21598	0.00239912	0.0950031	NS	16.4284	FHL2	0.540918	auto	1	four and a half LIM domains 2
zebrafinch	L2__NC_045005.1_-_9002587	NC_045005.1	9002572	9002594	9002587	-	LOC115495754	XR_004368235.1	175	8997717	9002747	5031	2	Promoter (<=1kb)	promoter	-5.86975	2.79651	7.14788	0.00750528	0.0756782	NS	16.4148		0.409182	auto	6
zebrafinch	L2__NC_045002.1_-_6304813	NC_045002.1	6304776	6304852	6304813	-	SPON2	XM_030270522.2	0	6298245	6304818	6574	2	Promoter (<=1kb)	promoter	-5.11431	3.20889	12.145	0.000492208	0.0090903	DE	16.4112	SPON2	0.349301	auto	4	spondin 2
zebrafinch	L2__NC_045022.1_+_2267877	NC_045022.1	2267873	2267883	2267877	+	ADAMTS15	XM_030290904.2	152	2267721	2281219	13499	1	Promoter (<=1kb)	promoter	4.77359	3.4287	28.1281	1.13546e-07	8.41763e-06	DE	16.3672	ADAMTS15	0.790419	auto	24	ADAM metallopeptidase with thrombospondin type 1 motif, 15
duck	L2__NC_051803.1_+_13038171	NC_051803.1	13038146	13038251	13038171	+	LOC113841282	XR_003493880.2	119	13038027	13041990	3964	1	Promoter (<=1kb)	promoter	-3.04057	5.36204	24.446	7.64228e-07	4.73876e-05	DE	16.3037		0.566866	chrW	W
quail	L2__NC_029532.1_+_3552117	NC_029532.1	3552011	3552168	3552117	+	LOC107321781	XM_015879093.1	0	3552100	3554373	2274	1	Promoter (<=1kb)	promoter	-3.46896	4.68986	18.693	1.53549e-05	0.00306608	top50	16.2689	LOC107052201	0.608782	auto	17	alpha-1-acid glycoprotein 1-like
zebrafinch	L2__NC_045027.1_+_77765797	NC_045027.1	77765723	77765833	77765797	+	RPS23	NM_001245400.1	0	77765799	77767448	1650	1	Promoter (<=1kb)	promoter	1.41216	11.51	28.4201	9.76444e-08	7.50294e-06	DE	16.2539	RPS23	0.700599	chrZ	Z	ribosomal protein S23
duck	L2__NC_051777.1_+_18105859	NC_051777.1	18105754	18105936	18105859	+	LOC101795539	XM_005022213.5	0	18105787	18110060	4274	1	Promoter (<=1kb)	promoter	2.39409	6.7883	34.5526	4.14888e-09	3.76413e-07	DE	16.2518	LOC100858647	0.371257	auto	6	beta-microseminoprotein-like
zebrafinch	L2__NC_045002.1_+_61086978	NC_045002.1	61086978	61087081	61086978	+	MEPE	XM_030271938.2	-3711	61090792	61095458	4667	1	Exon (XM_030271937.2/IBSP, exon 7 of 8)		-5.84967	2.77712	5.88157	0.0153002	0.12239	NS	16.2453		0.570858	auto	4
zebrafinch	L2__NC_045000.1_-_151882884	NC_045000.1	151882818	151883005	151882884	-	SCRIB	XM_032746563.1	13704	151852770	151896522	43753	2	Intron (XM_032746563.1/SCRIB, intron 7 of 23)		-4.58871	3.53562	12.1666	0.000486537	0.00903311	DE	16.2239	SCRIB	0.54491	auto	2	scribble planar cell polarity protein
turkey	L2__HG999680.1_+_75065741	HG999680.1	75065716	75065986	75065741	+	g1705	g1705.t1	-17418	75083404	75084726	1323	1	Intron (g1704.t1/g1704, intron 59 of 70)	promoter	-2.59541	6.24078	161.219	6.12786e-37	3.07128e-33	top50	16.1974	PHC1	0.602794	auto	1	polyhomeotic homolog 1
zebrafinch	L2__NC_044998.1_+_26251998	NC_044998.1	26251952	26252102	26251998	+	CSTB	NM_001245857.1	0	26251998	26256811	4814	1	Promoter (<=1kb)	promoter	-1.97961	8.14772	23.3859	1.3255e-06	7.54243e-05	DE	16.1293	CSTB	0.758483	auto	1	cystatin B
zebrafinch	L2__NC_045001.1_-_13365239	NC_045001.1	13365187	13365242	13365239	-	SLC66A3	XM_030270049.2	240	13355484	13365427	9944	2	Promoter (<=1kb)	promoter	-5.36727	2.99796	5.83654	0.0156966	0.12452	NS	16.0908		0.688623	auto	3
duck	L2__NC_051804.1_+_44949031	NC_051804.1	44948992	44949149	44949031	+	HABP4	XM_027446458.2	0	44949006	44975808	26803	1	Promoter (<=1kb)	promoter	2.97314	5.40858	75.7666	3.19256e-18	7.05555e-16	DE	16.0805	HABP4	0.822355	chrZ	Z	hyaluronan binding protein 4
quail	L2__NC_029516.1_-_111159618	NC_029516.1	111159515	111159693	111159618	-	TMSB4X	XM_015887226.2	0	111158040	111159657	1618	2	Promoter (<=1kb)	promoter	-1.29818	12.3844	9.60779	0.00193754	0.0838417	NS	16.0772	TMSB4X	0.654691	auto	1	thymosin beta 4, X-linked
zebrafinch	L2__NC_044998.1_-_86920269	NC_044998.1	86920251	86920478	86920269	-	ST6GAL2	XM_030272268.2	0	86870930	86920442	49513	2	Promoter (<=1kb)	promoter	4.94402	3.24645	22.5912	2.00399e-06	0.000108742	DE	16.0505	ST6GAL2	0.668663	auto	1	ST6 beta-galactoside alpha-2,6-sialyltransferase 2
zebrafinch	L2__NC_045006.1_-_36494006	NC_045006.1	36493935	36494012	36494006	-	RND3	XM_002198716.5	0	36480076	36494001	13926	2	Promoter (<=1kb)	promoter	-2.44202	6.56974	13.0236	0.00030759	0.00636149	DE	16.0434	RND3	0.62475	auto	7	Rho family GTPase 3
zebrafinch	L2__NC_045000.1_+_59052738	NC_045000.1	59052622	59052854	59052738	+	LOC100223925	XM_012571527.3	3	59052619	59155549	102931	1	Promoter (<=1kb)	promoter	-2.36713	6.77012	9.84698	0.00170111	0.0247342	DE	16.0258	CDH6	0.58483	auto	2	cadherin 6
turkey	L2__HG999683.1_-_106596	HG999683.1	106484	106675	106596	-	g21196	g21196.t1	2810	90443	109294	18852	2	Promoter (2-3kb)	promoter	2.53558	6.31813	77.0724	1.64806e-18	3.30403e-15	top50	16.0201		0.512974	chrZ	Z
quail	L2__NC_029528.1_-_2814593	NC_029528.1	2814400	2814736	2814593	-	CXCL14	XM_015875817.2	0	2807335	2814658	7324	2	Promoter (<=1kb)	promoter	-1.33571	11.9475	15.7952	7.05831e-05	0.00907428	top50	15.9584	CXCL14	0.656687	auto	13	C-X-C motif chemokine ligand 14
zebrafinch	L2__NC_045011.1_+_18043075	NC_045011.1	18043002	18043101	18043075	+	ATG7	XM_032750783.1	0	18043027	18076132	33106	1	Promoter (<=1kb)	promoter	-3.5678	4.4623	39.677	2.9963e-10	3.84659e-08	DE	15.9206	ATG7	0.790419	auto	12	autophagy related 7
zebrafinch	L2__NC_044998.1_-_79759603	NC_044998.1	79759597	79759754	79759603	-	XG	XM_030277091.2	0	79738518	79759736	21219	2	Promoter (<=1kb)	promoter	-5.04156	3.15246	7.52321	0.00609089	0.0653607	NS	15.8933		0.50499	auto	1
quail	L2__NC_029547.1_-_15313348	NC_029547.1	15313293	15313418	15313348	-	SELENOP	XM_015848683.2	0	15306646	15313405	6760	2	Promoter (<=1kb)	promoter	2.68539	5.91456	9.70378	0.00183889	0.0806449	NS	15.8829	SELENOP1	0.630739	chrZ	Z	selenoprotein P1
quail	L2__NC_029535.1_+_4536130	NC_029535.1	4536089	4536136	4536130	+	PI3	XM_032448603.1	0	4536091	4536929	839	1	Promoter (<=1kb)	promoter	-4.95831	3.20284	5.07659	0.024251	0.382493	NS	15.8807	PI3	0.530938	auto	20	peptidase inhibitor 3
quail	L2__NC_029544.1_-_1254371	NC_029544.1	1254342	1254454	1254371	-	LOC107325785	XM_015886941.2	0	1246080	1254437	8358	2	Promoter (<=1kb)	promoter	-4.2848	3.70281	5.31602	0.0211303	0.354758	NS	15.8658	KRT7	0.632735	auto	LGE22C19W28_E50C23	keratin 7
emu	L2__CM027945.1_-_15219079	CM027945.1	15218926	15219127	15219079	-	g268.t1	g268.t1	-23675	15187771	15195452	7682	2	Intron (g269.t1/g269.t1, intron 4 of 7)		-2.12802	7.45412	12.1849	0.000481769	0.0181974	DE	15.8625		0.421158	auto	1
zebrafinch	L2__NC_045028.1_-_6304609	NC_045028.1	6304608	6304621	6304609	-	LOC116806956	XR_004365997.1	-85744	6216390	6218877	2488	2	Distal Intergenic		-4.53241	3.49512	9.51589	0.00203701	0.0285154	DE	15.8413		0.536926	chrW	W
zebrafinch	L2__NC_044999.1_+_12096338	NC_044999.1	12096224	12096405	12096338	+	LRRC17	XM_030263753.2	3	12096221	12110858	14638	1	Promoter (<=1kb)	promoter	-2.88281	5.49447	35.4064	2.67602e-09	3.06201e-07	DE	15.8395	LRRC17	0.381238	auto	1A	leucine rich repeat containing 17
zebrafinch	L2__NC_044999.1_-_845803	NC_044999.1	845752	845839	845803	-	LOC115492576	XM_032752535.1	-1038	841713	844801	3089	2	Promoter (1-2kb)	promoter	-5.78624	2.72888	7.87597	0.0050096	0.0562818	NS	15.79		0.702595	auto	1A
duck	L2__NC_051803.1_+_13039009	NC_051803.1	13038992	13039022	13039009	+	LOC113841282	XR_003493880.2	965	13038027	13041990	3964	1	Promoter (<=1kb)	promoter	-2.53459	6.22396	22.5391	2.05908e-06	0.000118315	DE	15.7752		0.728543	chrW	W
turkey	L2__HG999682.1_+_89899194	HG999682.1	89899182	89899224	89899194	+	g8746	g8746.t1	8703	89890479	89891001	523	1	Distal Intergenic		-6.30893	2.50012	42.853	5.90129e-11	2.95773e-08	DE	15.7731	ADCY1	0.432	auto	3	adenylate cyclase 1
zebrafinch	L2__NC_044998.1_+_17759554	NC_044998.1	17759259	17759634	17759554	+	SERPINH1	XM_030264046.2	39	17759220	17765670	6451	1	Promoter (<=1kb)	promoter	-1.39114	11.3175	12.7646	0.000353241	0.00700295	DE	15.7443	SERPINH1	0.654691	auto	1	serpin family H member 1
quail	L2__NC_029518.1_+_32121909	NC_029518.1	32121831	32122045	32121909	+	MAP1LC3C	XM_015857823.2	0	32121864	32123636	1773	1	Promoter (<=1kb)	promoter	-2.67488	5.88297	10.9371	0.000942574	0.0546053	NS	15.7362	MAP1LC3C	0.646707	auto	3	microtubule associated protein 1 light chain 3 gamma
quail	L2__NC_029517.1_-_22614371	NC_029517.1	22614257	22614415	22614371	-	COL28A1	XM_015853659.2	274	22559655	22614531	54877	2	Promoter (<=1kb)	promoter	-4.45552	3.53167	9.26563	0.00233495	0.0936474	NS	15.7354	COL28A1	0.399202	auto	2	collagen type XXVIII alpha 1 chain
zebrafinch	L2__NC_045001.1_+_71265861	NC_045001.1	71265601	71266043	71265861	+	THBS2	XM_012572494.3	0	71265688	71298090	32403	1	Promoter (<=1kb)	promoter	-1.42259	11.0573	19.3138	1.10905e-05	0.000457841	DE	15.73	THBS2	0.816367	auto	3	thrombospondin 2
zebrafinch	L2__NC_045003.1_+_17358213	NC_045003.1	17358111	17358415	17358213	+	DCX	XM_030272912.2	583	17357528	17436293	78766	1	Promoter (<=1kb)	promoter	-5.01597	3.13443	8.93576	0.00279641	0.0361337	DE	15.7222	DCX	0.512974	auto	4A	doublecortin
zebrafinch	L2__NC_045001.1_-_77207668	NC_045001.1	77207639	77207684	77207668	-	STRN	XM_030268453.2	240499	77379494	77448138	68645	2	Distal Intergenic		-3.20068	4.8996	5.72676	0.0167083	0.129904	NS	15.682	STRN	0.520958	auto	3	striatin
duck	L2__NC_051774.1_+_43551052	NC_051774.1	43550962	43551386	43551052	+	PSMB1	XM_027454202.2	0	43551016	43556167	5152	1	Promoter (<=1kb)	promoter	1.96765	7.961	51.1424	8.59042e-13	1.17525e-10	DE	15.6644	PSMB1	0.774451	auto	3	proteasome subunit beta 1
zebrafinch	L2__NC_044999.1_-_45851028	NC_044999.1	45850897	45851035	45851028	-	LOC115493503	XM_032746431.1	253	45843018	45851150	8133	2	Promoter (<=1kb)	promoter	1.89793	8.23052	19.2704	1.13454e-05	0.000464719	DE	15.6209	HIST2H3L	0.702595	auto	1A
quail	L2__NW_015439908.1_-_29148	NW_015439908.1	29057	29218	29148	-	LOC107307255	XM_015850747.2	0	11125	29217	18093	2	Promoter (<=1kb)	promoter	-2.24028	6.96282	24.278	8.33869e-07	0.000313034	top50	15.5987	LOC101748916	0.644711	auto		extensin-like
turkey	L2__HG999683.1_+_27396220	HG999683.1	27396209	27396271	27396220	+	g22053	g22053.t1	33440	27362769	27370598	7830	1	Distal Intergenic		-6.27251	2.47736	30.039	4.23436e-08	9.64665e-06	DE	15.5393		0.552	chrZ	Z
zebrafinch	L2__NC_044998.1_-_41062567	NC_044998.1	41062520	41062572	41062567	-	GUCY1A2	XM_030270145.2	-173	40912398	41062399	150002	2	Promoter (<=1kb)	promoter	-5.74127	2.70255	5.68043	0.0171552	0.132073	NS	15.5161	GUCY1A2	0.836327	auto	1	guanylate cyclase 1 soluble subunit alpha 2
chicken	L2__NC_006112.4_-_233873	chr25	233870	233982	233873	-	CDC42SE1	XM_003642684.3	-4144	226524	229838	3315	2	Distal Intergenic	promoter	-4.46925	3.47078	18.6125	1.60168e-05	0.00106202	top50	15.5118	CDC42SE1	0.546906	auto	chr25	CDC42 small effector 1
zebrafinch	L2__NC_045007.1_-_27220025	NC_045007.1	27219874	27220131	27220025	-	CRIP1	XM_002192213.4	0	27216161	27220070	3910	2	Promoter (<=1kb)	promoter	1.56632	9.90291	13.144	0.000288448	0.00611588	DE	15.5112	CRIP1	0.742515	auto	8	cysteine rich protein 1
zebrafinch	L2__NC_045001.1_-_37548033	NC_045001.1	37548022	37548072	37548033	-	LOC116808022	XM_032747241.1	357552	37899855	37905574	5720	2	Distal Intergenic		-4.77162	3.2432	11.1019	0.0008624	0.0146285	DE	15.4753		0.53493	auto	3
zebrafinch	L2__NC_045028.1_-_13179362	NC_045028.1	13179305	13179398	13179362	-	LOC116806951	XR_004365992.1	-13221	13163027	13166177	3151	2	Distal Intergenic		-5.73451	2.69598	8.02394	0.00461631	0.0531684	NS	15.4601		0.680639	chrW	W
turkey	L2__HG999683.1_+_27506844	HG999683.1	27506833	27506907	27506844	+	g22055	g22055.t1	-127522	27634429	27643118	8690	1	Distal Intergenic		-6.25867	2.46884	41.3659	1.2624e-10	6.02584e-08	DE	15.4517	CDC37L1	0.552	chrZ	Z	cell division cycle 37 like 1
zebrafinch	L2__NC_045012.1_-_12306385	NC_045012.1	12306324	12306554	12306385	-	SPARC	XM_030283787.2	341	12296508	12306665	10158	2	Promoter (<=1kb)	promoter	-1.33662	11.5532	22.9653	1.64949e-06	9.09121e-05	DE	15.4423	SPARC	0.632735	auto	13	secreted protein acidic and cysteine rich
quail	L2__NC_029534.1_+_5826023	NC_029534.1	5826014	5826215	5826023	+	LOC116654260	XR_004309354.1	0	5826024	5826236	213	1	Promoter (<=1kb)	promoter	1.35612	11.366	14.9329	0.000111404	0.0124467	top50	15.4137		0.650699	auto	19
zebrafinch	L2__NC_045001.1_+_33492484	NC_045001.1	33492268	33492551	33492484	+	LOC116808017	XM_032747231.1	630	33491638	33493453	1816	1	Promoter (<=1kb)	promoter	4.43671	3.47329	28.3588	1.00785e-07	7.68816e-06	DE	15.41		0.58483	auto	3
zebrafinch	L2__NC_045004.1_+_49836974	NC_045004.1	49836892	49837049	49836974	+	EML1	XM_030274969.2	88	49836804	49957487	120684	1	Promoter (<=1kb)	promoter	-4.04624	3.79652	18.5334	1.66954e-05	0.000629939	DE	15.3617	EML1	0.528942	auto	5	EMAP like 1
zebrafinch	L2__NC_045000.1_-_108227857	NC_045000.1	108227239	108228094	108227857	-	CDH2	XM_030266127.2	0	108113438	108227976	114539	2	Promoter (<=1kb)	promoter	-2.21218	6.93729	19.8662	8.30578e-06	0.000365837	DE	15.3465	CDH2	0.684631	auto	2	cadherin 2
zebrafinch	L2__NC_045002.1_+_40597382	NC_045002.1	40597219	40597550	40597382	+	GASK1B	XM_002198856.4	63	40597156	40614355	17200	1	Promoter (<=1kb)	promoter	-3.68261	4.16062	32.7343	1.05655e-08	1.0204e-06	DE	15.322	FAM198B	0.349301	auto	4	family with sequence similarity 198 member B
duck	L2__NC_051803.1_+_7695528	NC_051803.1	7695486	7695557	7695528	+	LOC101800405	XM_038169524.1	25	7695461	7711091	15631	1	Promoter (<=1kb)	promoter	-5.82021	2.62926	43.8868	3.47932e-11	3.99844e-09	DE	15.3029	DNAJB5	0.746507	chrW	W	DnaJ heat shock protein family (Hsp40) member B5
peacock	L2__scaffold156_len384080_cov0_single_+_172873	scaffold156_len384080_cov0_single	172870	172881	172873	+	g2673	g2673.t1	12028	160842	179647	18806	1	Intron (g2673.t1/g2673, intron 10 of 18)	promoter	-3.09527	4.94258	111.468	4.6731e-26	8.53425e-23	top50	15.2986	RCC1	0.676647	auto		regulator of chromosome condensation 1
zebrafinch	L2__NC_045021.1_-_1095515	NC_045021.1	1095513	1095517	1095515	-	LOC100221865	XM_030290410.2	1500	1092780	1097013	4234	2	Promoter (1-2kb)	promoter	-4.57537	3.33017	8.37348	0.00380735	0.0455439	DE	15.2368	LOC426743	0.658683	auto	23	probable beta-D-xylosidase 5-like
zebrafinch	L2__NC_044999.1_-_24097843	NC_044999.1	24097665	24098063	24097843	-	CAV1	XM_030257398.2	0	24078538	24097960	19423	2	Promoter (<=1kb)	promoter	1.89579	8.02569	23.6005	1.18555e-06	6.8198e-05	DE	15.215	CAV1	0.720559	auto	1A	caveolin 1
zebrafinch	L2__NC_045002.1_-_42642478	NC_045002.1	42642417	42642577	42642478	-	TRIM2	XM_030271495.2	0	42533285	42642440	109156	2	Promoter (<=1kb)	promoter	-4.74017	3.20943	8.13215	0.0043487	0.0507526	NS	15.2132	TRIM2	0.407186	auto	4	tripartite motif containing 2
turkey	L2__HG999683.1_+_27495764	HG999683.1	27495741	27495814	27495764	+	g22053	g22053.t1	132972	27362769	27370598	7830	1	Distal Intergenic		-6.22081	2.44553	40.2798	2.2007e-10	9.59123e-08	DE	15.2131		0.552	chrZ	Z
zebrafinch	L2__NC_045003.1_+_17356923	NC_045003.1	17356772	17356967	17356923	+	DCX	XM_030272909.2	0	17356814	17436293	79480	1	Promoter (<=1kb)	promoter	-3.0398	4.99458	16.4841	4.90595e-05	0.00154164	DE	15.1825	DCX	0.491018	auto	4A	doublecortin
zebrafinch	L2__NW_022611551.1_-_194488	NW_022611551.1	194432	194608	194488	-	LOC116807459	XM_032745738.1	19434	210393	213866	3474	2	Distal Intergenic		-2.58304	5.86408	38.3579	5.88899e-10	7.29334e-08	DE	15.1471	EHBP1L1	0.321357	auto		EH domain binding protein 1 like 1
zebrafinch	L2__NW_022611549.1_-_233084	NW_022611549.1	233081	233173	233084	-	ACP5	XM_032745659.1	140	228407	233221	4815	2	Promoter (<=1kb)	promoter	-4.93354	3.0687	7.95187	0.00480376	0.0545264	NS	15.1396	ACP5	0.746507	auto		acid phosphatase 5, tartrate resistant
zebrafinch	L2__NC_045022.1_+_6373513	NC_045022.1	6373487	6373602	6373513	+	LOC115498332	XM_030290863.2	0	6373496	6383960	10465	1	Promoter (<=1kb)	promoter	-2.09137	7.22775	25.9346	3.53181e-07	2.30927e-05	DE	15.1159		0.790419	auto	24
zebrafinch	L2__NC_045028.1_+_2482018	NC_045028.1	2482015	2482030	2482018	+	LOC116806874	XM_032744679.1	49751	2432264	2522553	90290	1	Intron (XM_032744679.1/LOC116806874, intron 1 of 1)		-4.92189	3.06958	7.742	0.00539509	0.0597323	NS	15.1081		0.530938	chrW	W
duck	L2__NC_051803.1_+_13038730	NC_051803.1	13038656	13038749	13038730	+	LOC113841282	XR_003493880.2	629	13038027	13041990	3964	1	Promoter (<=1kb)	promoter	-2.87518	5.20895	26.7331	2.33585e-07	1.63681e-05	DE	14.9767		0.808383	chrW	W
zebrafinch	L2__NC_045002.1_+_53528136	NC_045002.1	53528042	53528206	53528136	+	IGFBP7	XM_012573427.3	0	53528131	53543378	15248	1	Promoter (<=1kb)	promoter	-2.05419	7.28263	25.1586	5.28046e-07	3.32083e-05	DE	14.9599	IGFBP7	0.818363	auto	4	insulin like growth factor binding protein 7
zebrafinch	L2__NC_045019.1_-_5192114	NC_045019.1	5192090	5192237	5192114	-	ALPL	XM_030289253.2	0	5184374	5192174	7801	2	Promoter (<=1kb)	promoter	-2.96484	5.04563	7.38259	0.00658584	0.0692598	NS	14.9595	ALPL	0.676647	auto	21	alkaline phosphatase, liver/bone/kidney
zebrafinch	L2__NC_045002.1_-_62836717	NC_045002.1	62836673	62836798	62836717	-	FAT4	XM_004186192.4	-446	62714576	62836352	121777	2	Promoter (<=1kb)	promoter	-2.35324	6.35624	24.248	8.46944e-07	5.21391e-05	DE	14.9578	FAT4	0.836327	auto	4	FAT atypical cadherin 4
zebrafinch	L2__NC_045005.1_-_18441185	NC_045005.1	18441152	18441282	18441185	-	ANKRD1	XM_002188468.4	0	18433497	18441197	7701	2	Promoter (<=1kb)	promoter	-3.98746	3.74819	18.6502	1.57028e-05	0.000601104	DE	14.9458	ANKRD1	0.489022	auto	6	ankyrin repeat domain 1
zebrafinch	L2__NC_045003.1_-_16998473	NC_045003.1	16998379	16998514	16998473	-	MAGT1	XM_002195983.5	0	16987507	16998476	10970	2	Promoter (<=1kb)	promoter	2.22162	6.72691	17.433	2.97611e-05	0.00103058	DE	14.9446	MAGT1	0.770459	auto	4A	magnesium transporter 1
zebrafinch	L2__NC_045007.1_-_24146981	NC_045007.1	24146916	24147046	24146981	-	IVNS1ABP	XM_030279469.2	0	24135425	24146987	11563	2	Promoter (<=1kb)	promoter	-3.78109	3.94948	23.8158	1.06009e-06	6.34067e-05	DE	14.9333	IVNS1ABP	0.467066	auto	8	influenza virus NS1A binding protein
zebrafinch	L2__NC_044998.1_+_81918137	NC_044998.1	81918127	81918152	81918137	+	OCA2	XM_032749285.1	79462	81838665	81958118	119454	1	Intron (XM_032749285.1/OCA2, intron 17 of 21)		-4.11527	3.62311	7.53746	0.00604291	0.0649783	NS	14.9101	OCA2	0.53493	auto	1	OCA2 melanosomal transmembrane protein
zebrafinch	L2__NC_045001.1_+_101905884	NC_045001.1	101905789	101906343	101905884	+	TGFB2	XR_003959599.2	-118	101906461	101967448	60988	1	Promoter (<=1kb)	promoter	-1.98763	7.49651	26.7379	2.33006e-07	1.59137e-05	DE	14.9003		0.768463	auto	3
zebrafinch	L2__NC_045000.1_+_96963939	NC_045000.1	96963888	96963963	96963939	+	RTTN	XM_030265924.2	29920	96933968	97008081	74114	1	Intron (XM_030265925.2/RTTN, intron 28 of 39)		-2.39632	6.21723	21.8482	2.95098e-06	0.000153029	DE	14.8985	RTTN	0.506986	auto	2	rotatin
zebrafinch	L2__NC_045003.1_-_17330478	NC_045003.1	17330242	17330527	17330478	-	SERTM2	XM_030272908.2	0	17323059	17330486	7428	2	Promoter (<=1kb)	promoter	-3.76699	3.94069	15.0651	0.000103866	0.00270642	DE	14.8445		0.570858	auto	4A
duck	L2__NW_024009701.1_+_213	NW_024009701.1	151	291	213	+	LOC119714765	LOC119714765	150	1	3220	3220	1	Promoter (<=1kb)	promoter	-1.90774	7.77897	17.7375	2.53576e-05	0.00105583	DE	14.8402		0.762419	auto
zebrafinch	L2__NC_045007.1_-_19538083	NC_045007.1	19537708	19538488	19538083	-	COL11A1	XM_030279271.2	0	19405778	19538129	132352	2	Promoter (<=1kb)	promoter	-1.50861	9.83429	10.5476	0.0011634	0.0183339	DE	14.8361	COL11A1	0.648703	auto	8	collagen type XI alpha 1 chain
emu	L2__CM027972.1_-_2116186	CM027972.1	2116065	2116215	2116186	-	g15841.t1	g15841.t1	-3334	2110087	2112881	2795	2	Distal Intergenic	promoter	-2.28822	6.48158	107.989	2.7028e-25	2.77686e-22	top50	14.8313	LOC107051537	0.830339	auto	33	retinoic acid receptor gamma-like
zebrafinch	L2__NC_045006.1_+_17248708	NC_045006.1	17248659	17248814	17248708	+	RBM45	XM_030277558.2	3166	17245493	17257439	11947	1	Exon (XM_030277558.2/RBM45, exon 5 of 10)		-5.63044	2.62832	7.2323	0.00716033	0.0733237	NS	14.7986	RBM45	0.403194	auto	7	RNA binding motif protein 45
zebrafinch	L2__NC_045002.1_+_31366739	NC_045002.1	31366662	31366801	31366739	+	PDLIM3	XM_012573509.3	0	31366716	31389691	22976	1	Promoter (<=1kb)	promoter	-2.43784	6.06688	33.5655	6.89041e-09	7.1113e-07	DE	14.7901	PDLIM3	0.469062	auto	4	PDZ and LIM domain 3
duck	L2__NC_051803.1_-_15187820	NC_051803.1	15187766	15187930	15187820	-	LOC101799270	XM_038169507.1	399	15133528	15188165	54638	2	Promoter (<=1kb)	promoter	-6.10605	2.42076	24.4078	7.79506e-07	4.75884e-05	DE	14.7813	SPIN1Z	0.610778	chrW	W
zebrafinch	L2__NC_045014.1_-_6626671	NC_045014.1	6626499	6626736	6626671	-	ARVCF	XM_002195237.5	0	6489932	6626683	136752	2	Promoter (<=1kb)	promoter	-3.28928	4.49323	19.3922	1.06438e-05	0.000442876	DE	14.7795	ARVCF	0.808383	auto	15	armadillo repeat gene deleted in velocardiofacial syndrome
emu	L2__CM027973.1_+_7120510	CM027973.1	7120462	7120568	7120510	+	g14365.t1	g14365.t1	-93542	7214110	7214679	570	1	Distal Intergenic		-2.93943	5.02633	72.4172	1.74191e-17	9.94246e-15	DE	14.7745		0.772455	chrW	W
quail	L2__NC_029517.1_-_97523824	NC_029517.1	97523394	97523891	97523824	-	CEBPD	XM_015855511.2	0	97522267	97523813	1547	2	Promoter (<=1kb)	promoter	-2.12827	6.93584	18.1148	2.07975e-05	0.00375355	top50	14.7613	CEBPD	0.762475	auto	2	CCAAT/enhancer binding protein delta
zebrafinch	L2__NC_045002.1_+_2047718	NC_045002.1	2047655	2047794	2047718	+	C4H20orf194	XM_032747938.1	16815	2030840	2101572	70733	1	Intron (XM_032747938.1/C4H20orf194, intron 3 of 36)		-4.27236	3.45363	16.2585	5.52604e-05	0.00169599	DE	14.7551	C4H20ORF194	0.40519	auto	4
quail	L2__NC_029525.1_+_1663771	NC_029525.1	1663696	1664356	1663771	+	LOXL1	XM_015872772.2	0	1663735	1671599	7865	1	Promoter (<=1kb)	promoter	-2.19908	6.70856	32.5358	1.17017e-08	7.32139e-06	top50	14.7527	LOXL1	0.732535	auto	10	lysyl oxidase like 1
zebrafinch	L2__NC_045028.1_+_12673985	NC_045028.1	12673971	12674015	12673985	+	CWH10orf53	XM_032744751.1	47142	12626829	12638024	11196	1	Distal Intergenic		-2.37945	6.19566	22.2732	2.36488e-06	0.000126371	DE	14.7422		0.520958	chrW	W
zebrafinch	L2__NC_045001.1_-_12251280	NC_045001.1	12251273	12251285	12251280	-	LRATD1	XM_002198388.5	-302380	11940511	11948905	8395	2	Distal Intergenic		-5.61522	2.62478	6.29833	0.0120852	0.104451	NS	14.7387	FAM84A	0.530938	auto	3	family with sequence similarity 84 member A
zebrafinch	L2__NC_045004.1_+_33350833	NC_045004.1	33350794	33350835	33350833	+	LOC115495534	XR_003960788.2	62790	33288004	33291355	3352	1	Distal Intergenic		-4.65921	3.16037	8.15907	0.00428464	0.050116	NS	14.7248		0.487026	auto	5
zebrafinch	L2__NC_045020.1_-_2810978	NC_045020.1	2810903	2811037	2810978	-	EBF2	NM_001164535.2	-380	2698218	2810657	112440	2	Promoter (<=1kb)	promoter	4.00519	3.67479	32.9284	9.56165e-09	9.40706e-07	DE	14.7183	EBF2	0.532934	auto	22	EBF transcription factor 2
zebrafinch	L2__NC_044998.1_+_35853205	NC_044998.1	35853089	35853426	35853205	+	MTNR1B	NM_001048258.1	0	35853263	35875092	21830	1	Promoter (<=1kb)	promoter	2.16678	6.79251	30.1893	3.91856e-08	3.32666e-06	DE	14.7179	MTNR1B	0.790419	auto	1	melatonin receptor 1B
zebrafinch	L2__NC_045005.1_-_9021006	NC_045005.1	9020974	9021076	9021006	-	GHITM	XM_030275540.2	0	9009661	9021061	11401	2	Promoter (<=1kb)	promoter	-2.61016	5.63728	30.0607	4.1874e-08	3.52646e-06	DE	14.7142	GHITM	0.772455	auto	6	growth hormone inducible transmembrane protein
turkey	L2__HG999683.1_-_27536860	HG999683.1	27536796	27536931	27536860	-	g22054	g22054.t1	97298	27596157	27634094	37938	2	Distal Intergenic	promoter	-6.13776	2.39525	37.7088	8.21337e-10	2.94039e-07	top50	14.7014		0.552	chrZ	Z
zebrafinch	L2__NC_045010.1_+_1738784	NC_045010.1	1738517	1738846	1738784	+	LOC100225286	XM_030282279.2	0	1738724	1748828	10105	1	Promoter (<=1kb)	promoter	-2.99621	4.90601	23.069	1.56291e-06	8.70515e-05	DE	14.6994	LOC769704	0.760479	auto	11	fatty acyl-CoA hydrolase precursor, medium chain-like
zebrafinch	L2__NC_045028.1_+_3454727	NC_045028.1	3454700	3454773	3454727	+	LOC116806883	XM_032744704.1	-18831	3473604	3496107	22504	1	Distal Intergenic		-5.60789	2.62077	6.31917	0.011944	0.103781	NS	14.697	ARRDC3	0.487026	chrW	W	arrestin domain containing 3
zebrafinch	L2__NC_045011.1_-_14966835	NC_045011.1	14966752	14966924	14966835	-	MUSTN1	XM_030283021.2	673	14963404	14967425	4022	2	Promoter (<=1kb)	promoter	-2.63069	5.58492	8.11699	0.00438523	0.0511221	NS	14.6922	MUSTN1	0.560878	auto	12	musculoskeletal, embryonic nuclear protein 1
zebrafinch	L2__NC_045027.1_+_48272943	NC_045027.1	48272930	48272966	48272943	+	LOC116806802	XR_004365876.1	158675	48114255	48118073	3819	1	Distal Intergenic		-5.60112	2.61845	5.0521	0.0245961	0.166296	NS	14.6663		0.536926	chrZ	Z
zebrafinch	L2__NC_045006.1_+_4619138	NC_045006.1	4619038	4619190	4619138	+	MYLK	XM_012574779.3	0	4619134	4817532	198399	1	Promoter (<=1kb)	promoter	-2.90688	5.03955	35.1625	3.0331e-09	3.32598e-07	DE	14.6494	MYLK	0.694611	auto	7	myosin light chain kinase
zebrafinch	L2__NC_045004.1_-_46935165	NC_045004.1	46935105	46935202	46935165	-	DDX24	XM_012573936.3	0	46919570	46935160	15591	2	Promoter (<=1kb)	promoter	4.00314	3.65932	35.3702	2.72628e-09	3.08597e-07	DE	14.6488	DDX24	0.710579	auto	5	DEAD-box helicase 24
zebrafinch	L2__NC_045002.1_-_67409653	NC_045002.1	67409459	67409766	67409653	-	ADAMTS3	XM_030272218.2	0	67353185	67409550	56366	2	Promoter (<=1kb)	promoter	-2.27272	6.42828	15.5478	8.04439e-05	0.00224876	DE	14.6097	ADAMTS3	0.780439	auto	4	ADAM metallopeptidase with thrombospondin type 1 motif 3
zebrafinch	L2__NC_044998.1_-_16612447	NC_044998.1	16612282	16612553	16612447	-	EPHA3	XM_030263981.2	0	16432835	16612439	179605	2	Promoter (<=1kb)	promoter	-2.40617	6.07089	12.7675	0.000352693	0.00700295	DE	14.6076	EPHA3	0.842315	auto	1	EPH receptor A3
zebrafinch	L2__NC_045007.1_+_19094267	NC_045007.1	19094257	19094274	19094267	+	S1PR1	XM_030278670.2	55	19094202	19098385	4184	1	Promoter (<=1kb)	promoter	-2.9179	5.00501	33.2561	8.07869e-09	8.17735e-07	DE	14.6041	S1PR1	0.760479	auto	8	sphingosine-1-phosphate receptor 1
zebrafinch	L2__NC_045028.1_+_5657657	NC_045028.1	5657600	5657687	5657657	+	LOC116806864	XM_032744635.1	106339	5551261	5571715	20455	1	Distal Intergenic		-2.34506	6.22102	21.0846	4.39444e-06	0.000213181	DE	14.5886	HNRNPKL	0.528942	chrW	W	heterogeneous nuclear ribonucleoprotein K like
zebrafinch	L2__NC_044998.1_-_91695986	NC_044998.1	91695961	91696000	91695986	-	LOC115497339	XM_030285516.2	55315	91747335	91751276	3942	2	Distal Intergenic		-2.33579	6.23972	21.2013	4.13479e-06	0.000203397	DE	14.5747		0.536926	auto	1
zebrafinch	L2__NC_044998.1_+_99615216	NC_044998.1	99615166	99615234	99615216	+	CNKSR2	XM_032750215.1	-240696	99855930	100058443	202514	1	Distal Intergenic		-2.32348	6.26826	20.8027	5.09116e-06	0.000240335	DE	14.5642	CNKSR2	0.520958	auto	1	connector enhancer of kinase suppressor of Ras 2
zebrafinch	L2__NC_045000.1_+_96965509	NC_045000.1	96965452	96965518	96965509	+	RTTN	XM_030265924.2	31484	96933968	97008081	74114	1	Intron (XM_030265925.2/RTTN, intron 28 of 39)		-2.31594	6.28089	22.2266	2.42296e-06	0.000128821	DE	14.5461	RTTN	0.526946	auto	2	rotatin
quail	L2__NC_029522.1_-_2730093	NC_029522.1	2729994	2730149	2730093	-	LOC107316403	XM_015867820.2	0	2712292	2730116	17825	2	Promoter (<=1kb)	promoter	-2.56231	5.6759	35.7199	2.27819e-09	1.94371e-06	top50	14.5434	AHR1B	0.664671	auto	7	aryl hydrocarbon receptor 1 beta
zebrafinch	L2__NC_045028.1_+_5619917	NC_045028.1	5619841	5619947	5619917	+	LOC116806864	XM_032744635.1	68580	5551261	5571715	20455	1	Distal Intergenic		-5.58474	2.60259	7.00566	0.00812524	0.079877	NS	14.5348	HNRNPKL	0.632735	chrW	W	heterogeneous nuclear ribonucleoprotein K like
duck	L2__NC_051779.1_+_9068526	NC_051779.1	9068428	9068665	9068526	+	SEC22B	XM_027463699.2	0	9068497	9075587	7091	1	Promoter (<=1kb)	promoter	1.91814	7.56831	57.8071	2.8912e-14	4.61467e-12	DE	14.5171	SEC22B	0.754491	auto	8	SEC22 homolog B, vesicle trafficking protein
zebrafinch	L2__NC_045011.1_-_15392616	NC_045011.1	15392487	15392820	15392616	-	ASPN	XM_032750633.1	0	15377744	15392713	14970	2	Promoter (<=1kb)	promoter	-2.11273	6.85594	17.8865	2.34478e-05	0.000833107	DE	14.4847	ASPN	0.381238	auto	12
quail	L2__NC_029541.1_+_3292632	NC_029541.1	3292583	3292750	3292632	+	G0S2	XM_015885395.2	0	3292617	3293525	909	1	Promoter (<=1kb)	promoter	1.96049	7.37766	9.72628	0.00181651	0.0800375	NS	14.4639	G0S2	0.634731	auto	26	G0/G1 switch 2
duck	L2__NC_051778.1_-_30510512	NC_051778.1	30510465	30510674	30510512	-	COL6A3	XM_038182250.1	-673	30453479	30510001	56523	2	Promoter (<=1kb)	promoter	4.17587	3.46309	26.7023	2.37333e-07	1.64827e-05	DE	14.4614	COL6A3	0.532934	auto	7	collagen type VI alpha 3 chain
zebrafinch	L2__NC_045001.1_+_99381664	NC_045001.1	99381659	99381674	99381664	+	ATF3	XM_030269098.2	-196	99381870	99391151	9282	1	Promoter (<=1kb)	promoter	-4.13437	3.49745	15.7347	7.28734e-05	0.00211333	DE	14.4597	ATF3	0.548902	auto	3	activating transcription factor 3
zebrafinch	L2__NC_045003.1_-_5856465	NC_045003.1	5856465	5856467	5856465	-	STARD8	XM_030272482.2	-263	5837711	5856204	18494	2	Promoter (<=1kb)	promoter	-5.57733	2.59224	6.44405	0.0111325	0.0988125	NS	14.4578	STARD13	0.760479	auto	4A	StAR related lipid transfer domain containing 13
peacock	L2__scaffold2425_len50763_cov0_single_-_8204	scaffold2425_len50763_cov0_single	8169	8259	8204	-	g13737	g13737.t1	-925	1879	7334	5456	2	Promoter (<=1kb)	promoter	1.51938	9.50343	24.9239	5.96394e-07	8.89114e-05	top50	14.4394	S100A6	0.652695	auto		S100 calcium binding protein A6
zebrafinch	L2__NC_045028.1_+_19917677	NC_045028.1	19917673	19917687	19917677	+	LOC116806979	XM_032744788.1	-61768	19979455	19992694	13240	1	Intron (XM_032744787.1/LOC116806979, intron 1 of 4)		-5.56515	2.59255	6.17342	0.0129683	0.109565	NS	14.428	UBE2R2L	0.552894	chrW	W	ubiquitin conjugating enzyme E2 R2
peacock	L2__scaffold26_len1277017_cov0_+_445928	scaffold26_len1277017_cov0	445887	445980	445928	+	g14096	g14096.t1	-745	446725	492696	45972	1	Promoter (<=1kb)	promoter	3.52058	4.09669	29.4104	5.85622e-08	1.71119e-05	top50	14.4227	TCF3	0.622754	auto		transcription factor 3
turkey	L2__HG999683.1_+_27407274	HG999683.1	27407266	27407341	27407274	+	g22053	g22053.t1	44497	27362769	27370598	7830	1	Distal Intergenic		-5.94832	2.42421	38.0829	6.78016e-10	2.61401e-07	DE	14.42		0.552	chrZ	Z
zebrafinch	L2__NC_045008.1_-_14618696	NC_045008.1	14618653	14618716	14618696	-	OSTN	XM_030280479.2	250	14604071	14618903	14833	2	Promoter (<=1kb)	promoter	2.38491	6.0355	12.0117	0.000528666	0.00962848	DE	14.3941	OSTN	0.357285	auto	9	osteocrin
duck	L2__NW_024010378.1_+_153201	NW_024010378.1	152465	153508	153201	+	LOC113841281	XR_003493879.2	0	153487	155309	1823	1	Promoter (<=1kb)	promoter	-1.55175	9.27176	16.4223	5.06845e-05	0.00194311	DE	14.3875		0.806387	auto
zebrafinch	L2__NC_045000.1_-_62315533	NC_045000.1	62315470	62315594	62315533	-	SLC22A23	XM_030265438.2	-26159	62204022	62289435	85414	2	Distal Intergenic		-5.55703	2.58857	5.32794	0.0209862	0.150492	NS	14.3848		0.437126	auto	2
chicken	L2__NC_006089.5_-_136581412	chr2	136581349	136581594	136581412	-	ENPP2	XM_015283030.2	0	136526177	136581353	55177	2	Promoter (<=1kb)	promoter	-3.30358	4.35402	48.1375	3.97351e-12	1.16437e-09	top50	14.3839	ENPP2	0.499002	auto	chr2	ectonucleotide pyrophosphatase/phosphodiesterase 2
duck	L2__NC_051773.1_-_163336139	NC_051773.1	163336083	163336145	163336139	-	LOC119715807	XM_038174120.1	190	163330857	163336273	5417	2	Promoter (<=1kb)	promoter	4.93819	2.9126	7.21148	0.00724387	0.0984778	NS	14.383	TBRG4	0.640719	auto	2	transforming growth factor beta regulator 4
quail	L2__NC_029535.1_+_9362257	NC_029535.1	9362204	9362409	9362257	+	TNFRSF6B	XM_015881975.2	0	9362226	9366647	4422	1	Promoter (<=1kb)	promoter	-2.97054	4.84081	25.4189	4.61368e-07	0.000206188	top50	14.3798	TNFRSF6B	0.666667	auto	20	TNF receptor superfamily member 6b
zebrafinch	L2__NC_045002.1_+_33143464	NC_045002.1	33143451	33143468	33143464	+	DCTD	XM_030271300.2	841695	32301756	32321460	19705	1	Distal Intergenic		-4.44813	3.23159	8.27755	0.00401383	0.0476296	DE	14.3745	DCTD	0.522954	auto	4	dCMP deaminase
emu	L2__CM027973.1_+_6085248	CM027973.1	6085181	6085611	6085248	+	g14355.t1	g14355.t1	9846	6075335	6081958	6624	1	Distal Intergenic	promoter	-3.74772	3.83446	37.2864	1.01996e-09	2.13858e-07	top50	14.3705	CARNMT1	0.762475	chrW	W	carnosine N-methyltransferase 1
zebrafinch	L2__NW_022611551.1_+_193453	NW_022611551.1	193385	194122	193453	+	SCYL1	XM_030260598.2	-4488	198610	205632	7023	1	Distal Intergenic		-1.08458	13.2365	10.1853	0.00141564	0.0215593	DE	14.3561	SCYL1	0.48503	auto		SCY1 like pseudokinase 1
emu	L2__CM027973.1_+_4995719	CM027973.1	4995434	4995982	4995719	+	g14342.t2	g14342.t2	-155	4996137	5040713	44577	1	Promoter (<=1kb)	promoter	-2.89262	4.96006	67.9868	1.64594e-16	8.45517e-14	top50	14.3475	GNAQ	0.820359	chrW	W	G protein subunit alpha q
zebrafinch	L2__NC_045028.1_+_5461525	NC_045028.1	5461486	5461551	5461525	+	LOC116806864	XM_032744629.1	-88298	5549849	5571715	21867	1	Distal Intergenic		-2.28771	6.26932	21.5062	3.52678e-06	0.000178492	DE	14.3424	HNRNPKL	0.578842	chrW	W	heterogeneous nuclear ribonucleoprotein K like
quail	L2__NC_029519.1_-_16253989	NC_029519.1	16253944	16254052	16253989	-	VMA21	XM_015860830.1	120	16248437	16254064	5628	2	Promoter (<=1kb)	promoter	-2.75432	5.19007	38.3834	5.81257e-10	6.81887e-07	top50	14.2951	VMA21	0.622754	auto	4	VMA21 vacuolar H+-ATPase homolog (S. cerevisiae)
zebrafinch	L2__NC_045004.1_+_23383988	NC_045004.1	23383972	23384012	23383988	+	LRP4	XM_032748964.1	11730	23372242	23425336	53095	1	Intron (XM_032748964.1/LRP4, intron 2 of 37)		-2.29388	6.22984	23.1213	1.52097e-06	8.51661e-05	DE	14.2905	LRP4	0.540918	auto	5	LDL receptor related protein 4
zebrafinch	L2__NC_045027.1_+_5730547	NC_045027.1	5730544	5730551	5730547	+	PIGG	XM_030258732.2	88313	5642231	5720406	78176	1	Distal Intergenic		-5.54091	2.57665	5.94309	0.0147751	0.119277	NS	14.277	PIGG	0.530938	chrZ	Z	phosphatidylinositol glycan anchor biosynthesis class G
zebrafinch	L2__NC_045000.1_-_15062308	NC_045000.1	15062248	15062395	15062308	-	SVIL	XM_030264422.2	0	14961721	15062285	100565	2	Promoter (<=1kb)	promoter	-3.56538	3.9946	16.3881	5.16074e-05	0.00160731	DE	14.2422	SVIL	0.449102	auto	2	supervillin
zebrafinch	L2__NC_045002.1_+_15203978	NC_045002.1	15203940	15203984	15203978	+	LOC115494933	XR_003959963.2	54868	15149072	15159250	10179	1	Distal Intergenic		3.95404	3.60097	31.973	1.5633e-08	1.4826e-06	DE	14.2384		0.461078	auto	4
zebrafinch	L2__NC_045000.1_-_144985537	NC_045000.1	144985392	144985641	144985537	-	ST3GAL1	XM_030266735.2	0	144907760	144985548	77789	2	Promoter (<=1kb)	promoter	-2.38894	5.9517	18.9326	1.35421e-05	0.000532621	DE	14.2182	ST3GAL1	0.746507	auto	2	ST3 beta-galactoside alpha-2,3-sialyltransferase 1
zebrafinch	L2__NC_045028.1_-_19749727	NC_045028.1	19749637	19749916	19749727	-	LOC116806949	XM_032744763.1	623	19747179	19750260	3082	2	Promoter (<=1kb)	promoter	-5.5292	2.57025	5.47117	0.0193327	0.143018	NS	14.2114		0.710579	chrW	W
zebrafinch	L2__NC_045000.1_+_24292672	NC_045000.1	24292466	24292988	24292672	+	COL1A2	XM_032746668.1	0	24292482	24331120	38639	1	Promoter (<=1kb)	promoter	-1.3246	10.7287	16.0202	6.26709e-05	0.00186894	DE	14.2112	COL1A2	0.552894	auto	2	collagen type I alpha 2 chain
zebrafinch	L2__NC_045028.1_+_5656083	NC_045028.1	5656044	5656185	5656083	+	LOC116806864	XM_032744635.1	104783	5551261	5571715	20455	1	Distal Intergenic		-2.28699	6.211	20.9014	4.8354e-06	0.000231948	DE	14.2045	HNRNPKL	0.568862	chrW	W	heterogeneous nuclear ribonucleoprotein K like
duck	L2__NC_051781.1_+_13259463	NC_051781.1	13259442	13259614	13259463	+	PLS3	XM_027465196.2	0	13259450	13308921	49472	1	Promoter (<=1kb)	promoter	1.96447	7.2265	64.8697	8.00174e-16	1.56743e-13	DE	14.1963	PLS3	0.712575	auto	10	plastin 3
zebrafinch	L2__NC_045028.1_+_14767250	NC_045028.1	14767247	14767258	14767250	+	LOC100190109	NM_001245564.1	-452648	15219906	15222554	2649	1	Distal Intergenic		-5.52262	2.56405	6.41173	0.0113369	0.100342	NS	14.1603	RPL37	0.550898	chrW	W	ribosomal protein L37
zebrafinch	L2__NC_045002.1_+_42967405	NC_045002.1	42967343	42967562	42967405	+	FBXW7	XM_030271518.2	0	42967419	43000725	33307	1	Promoter (<=1kb)	promoter	-3.7137	3.81093	14.4519	0.000143787	0.00350382	DE	14.1527	FBXW7	0.776447	auto	4	F-box and WD repeat domain containing 7
chicken	L2__NC_008465.4_+_230884	chr33	230860	230910	230884	+	LOC107049264	XM_015272619.2	253	230607	234158	3552	1	Promoter (<=1kb)	promoter	-5.1554	2.73749	8.05797	0.00453038	0.0886758	NS	14.1129	LOC107049264	0.497006	auto	chr33	endogenous retrovirus group K member 8 Gag polyprotein-like
zebrafinch	L2__NC_044998.1_-_43965248	NC_044998.1	43965242	43965253	43965248	-	LOC115494903	XR_003959921.2	-13898	43884124	43951355	67232	2	Distal Intergenic		-5.51218	2.55846	5.68216	0.0171382	0.132073	NS	14.1027		0.50499	auto	1
zebrafinch	L2__NC_044999.1_+_27690806	NC_044999.1	27690741	27690840	27690806	+	LOC115491098	XR_003957056.2	-104231	27795071	27802521	7451	1	Distal Intergenic		-3.92955	3.58857	15.2873	9.23374e-05	0.00248602	DE	14.1015		0.463074	auto	1A
quail	L2__NC_029530.1_-_8562426	NC_029530.1	8562369	8562543	8562426	-	PRKAB1	XM_015878259.2	0	8557454	8562470	5017	2	Promoter (<=1kb)	promoter	-2.91344	4.83875	25.5445	4.32289e-07	0.000202852	top50	14.0974	PRKAB1	0.600798	auto	15	protein kinase AMP-activated non-catalytic subunit beta 1
quail	L2__NC_029518.1_+_96035046	NC_029518.1	96034966	96035382	96035046	+	CLU	XM_015859704.1	1052	96033914	96039481	5568	1	Promoter (1-2kb)	promoter	1.74554	8.07164	12.7976	0.000347065	0.0288066	top50	14.0893		0.644711	auto	3
zebrafinch	L2__NC_045001.1_+_72455493	NC_045001.1	72455489	72455530	72455493	+	RNASET2	XM_032747355.1	-12279	72467809	72490767	22959	1	Distal Intergenic		-4.55875	3.08825	5.25956	0.0218266	0.154	NS	14.0786		0.532934	auto	3
duck	L2__NC_009684.1_+_1574	NC_009684.1	1049	2012	1574	+	ND1	ND1	-1844	3856	4833	978	1	Promoter (1-2kb)	promoter	-1.44484	9.74198	15.3218	9.06637e-05	0.00320258	DE	14.0757		0.508982	auto
zebrafinch	L2__NC_045004.1_+_4592223	NC_045004.1	4592216	4592227	4592223	+	OLFML1	XM_002192764.3	-61343	4653570	4662923	9354	1	Distal Intergenic		-5.50698	2.5552	5.63159	0.0176396	0.134462	NS	14.0714	OLFML1	0.522954	auto	5	olfactomedin like 1
quail	L2__NC_029533.1_-_5179612	NC_029533.1	5179581	5179664	5179612	-	FAAP100	XM_015879932.2	-1103	5171851	5178561	6711	2	Promoter (1-2kb)	promoter	-2.29007	6.13625	7.91551	0.00490128	0.145583	NS	14.0525	FAAP100	0.646707	auto	18	Fanconi anemia core complex associated protein 100
quail	L2__NC_029518.1_-_27202581	NC_029518.1	27202575	27202796	27202581	-	HSP90AB1	XR_001553981.2	0	27197139	27202683	5545	2	Promoter (<=1kb)	promoter	-2.5154	5.58589	36.6	1.45031e-09	1.36111e-06	top50	14.0507		0.660679	auto	3
zebrafinch	L2__NC_045027.1_+_6158771	NC_045027.1	6158733	6158801	6158771	+	LOC116806821	XR_004365901.1	-5733	6164534	6168016	3483	1	Distal Intergenic		-2.81615	4.98864	4.60779	0.031827	0.194963	NS	14.0488		0.528942	chrZ	Z
zebrafinch	L2__NC_045000.1_+_100257451	NC_045000.1	100257442	100257469	100257451	+	PTPN2	XM_030265950.2	-259	100257728	100280696	22969	1	Promoter (<=1kb)	promoter	4.10715	3.41746	23.6105	1.17945e-06	6.8198e-05	DE	14.036	PTPN2	0.62475	auto	2	protein tyrosine phosphatase non-receptor type 2
zebrafinch	L2__NC_045000.1_-_1037632	NC_045000.1	1037562	1037748	1037632	-	LOC115494112	XM_032746574.1	710	1036827	1038272	1446	2	Promoter (<=1kb)	promoter	2.79421	5.0223	30.5567	3.24251e-08	2.84449e-06	DE	14.0334		0.732535	auto	2
zebrafinch	L2__NC_045006.1_+_4812198	NC_045006.1	4812151	4812318	4812198	+	HACD2	XM_004176712.3	-7885	4820203	4840922	20720	1	Intron (XM_012574779.3/MYLK, intron 29 of 31)		-5.4984	2.5513	5.17622	0.0228981	0.158604	NS	14.0281	HACD2	0.447106	auto	7	3-hydroxyacyl-CoA dehydratase 2
zebrafinch	L2__NC_045002.1_-_38527509	NC_045002.1	38527396	38527601	38527509	-	CPE	XM_030271412.2	0	38470160	38527567	57408	2	Promoter (<=1kb)	promoter	-1.80347	7.77788	10.1833	0.00141722	0.0215593	DE	14.0272	CPE	0.748503	auto	4	carboxypeptidase E
quail	L2__NC_029527.1_+_2144149	NC_029527.1	2144006	2144353	2144149	+	ASPN	XM_015874672.2	0	2144070	2154406	10337	1	Promoter (<=1kb)	promoter	-1.97622	7.09652	8.23699	0.00410451	0.131015	NS	14.0243	ASPN	0.393214	auto	12
zebrafinch	L2__NC_044999.1_+_69110172	NC_044999.1	69110148	69110247	69110172	+	NINJ2	XM_030263957.2	0	69110193	69151163	40971	1	Promoter (<=1kb)	promoter	-5.04083	2.77823	7.3458	0.00672196	0.07034	NS	14.0046	NINJ2	0.423154	auto	1A	ninjurin 2
duck	L2__NC_009684.1_+_2175	NC_009684.1	2167	3642	2175	+	ND1	ND1	-214	3856	4833	978	1	Promoter (<=1kb)	promoter	-1.27692	10.9641	9.24666	0.00235926	0.0429904	DE	14.0003		0.433134	auto
quail	L2__NC_029520.1_+_39789378	NC_029520.1	39789210	39789479	39789378	+	CALM1	XM_015865323.2	0	39789361	39800123	10763	1	Promoter (<=1kb)	promoter	1.50616	9.2838	6.30502	0.0120396	0.249253	NS	13.9829	CALM1	0.780439	auto	5	calmodulin 1 (phosphorylase kinase, delta)
emu	L2__CM027947.1_+_63048	CM027947.1	63027	63078	63048	+	g3590.t1	g3590.t1	-9566	72644	78627	5984	1	Distal Intergenic	promoter	-5.41744	2.58047	5.69436	0.0170195	0.263738	NS	13.9795	SNX17	0.726547	auto	3	sorting nexin 17
zebrafinch	L2__NC_045005.1_+_34747310	NC_045005.1	34747162	34747513	34747310	+	ALDH18A1	XM_030276657.2	0	34747310	34774257	26948	1	Promoter (<=1kb)	promoter	-1.9295	7.23804	31.2846	2.22844e-08	2.05779e-06	DE	13.9658	ALDH18A1	0.688623	auto	6	aldehyde dehydrogenase 18 family member A1
zebrafinch	L2__NC_045002.1_-_47341714	NC_045002.1	47341546	47341807	47341714	-	NPNT	XM_030271613.2	0	47293001	47341562	48562	2	Promoter (<=1kb)	promoter	-3.12356	4.46796	19.5681	9.7079e-06	0.000412112	DE	13.9559	NPNT	0.770459	auto	4	nephronectin
quail	L2__NC_029522.1_+_18587634	NC_029522.1	18587589	18587774	18587634	+	MARCO	XM_015868840.1	0	18587626	18597060	9435	1	Promoter (<=1kb)	promoter	-2.55109	5.46763	1.63656	0.200798	0.888042	NS	13.9484	MARCO	0.42515	auto	7	macrophage receptor with collagenous structure
duck	L2__NC_051772.1_+_123712595	NC_051772.1	123712567	123714106	123712595	+	LOC119716423	LOC119716423	-171	123714277	123715273	997	1	Promoter (<=1kb)	promoter	-1.27132	10.971	9.11873	0.00253006	0.044962	DE	13.9477		0.433134	auto	1
duck	L2__NW_024010378.1_+_157132	NW_024010378.1	156179	157489	157132	+	LOC113841280	XR_003493878.1	-212	157701	157854	154	1	Promoter (<=1kb)	promoter	-1.8341	7.60056	19.9341	8.0156e-06	0.000401665	DE	13.9401		0.802395	auto
zebrafinch	L2__NC_045027.1_+_18373393	NC_045027.1	18373338	18373425	18373393	+	MEF2C	XM_032744457.1	0	18373393	18504614	131222	1	Promoter (<=1kb)	promoter	-5.48304	2.54183	5.02852	0.0249332	0.167393	NS	13.937	MEF2C	0.463074	chrZ	Z	myocyte enhancer factor 2C
zebrafinch	L2__NC_045001.1_-_84352414	NC_045001.1	84352311	84352437	84352414	-	EFEMP1	XM_030268736.2	0	84307563	84352413	44851	2	Promoter (<=1kb)	promoter	-3.13224	4.44451	7.00511	0.00812773	0.079877	NS	13.9213	EFEMP1	0.808383	auto	3	EGF containing fibulin like extracellular matrix protein 1
turkey	L2__HG999709.1_+_1191407	HG999709.1	1191371	1191431	1191407	+	g19873	g19873.t1	-8116	1199547	1200003	457	1	Intron (g19872.t1/g19872, intron 12 of 13)		3.72123	3.74039	27.9046	1.27447e-07	2.45679e-05	DE	13.9188	EDKM	0.748503	auto	27
zebrafinch	L2__NC_045012.1_+_8835528	NC_045012.1	8835453	8835582	8835528	+	TCF7	XM_030284124.2	-317	8835899	8907859	71961	1	Promoter (<=1kb)	promoter	-3.10053	4.48627	17.0213	3.69623e-05	0.00122749	DE	13.9098	TCF7	0.734531	auto	13	transcription factor 7 (T-cell specific, HMG-box)
chicken	L2__NC_006088.5_+_42207612	chr1	42207594	42207671	42207612	+	NTS	NM_001277360.1	41	42207553	42220114	12562	1	Promoter (<=1kb)	promoter	-4.35747	3.18617	11.0242	0.000899319	0.0274736	top50	13.8836	NTS	0.694611	auto	chr1	neurotensin
zebrafinch	L2__NC_045005.1_-_16892945	NC_045005.1	16892788	16892995	16892945	-	GDF10	XM_030276012.2	421	16881319	16893209	11891	2	Promoter (<=1kb)	promoter	1.93584	7.16661	15.1255	0.000100596	0.00263426	DE	13.8734	GDF10	0.806387	auto	6	growth differentiation factor 10
zebrafinch	L2__NC_045011.1_+_6209193	NC_045011.1	6209081	6209286	6209193	+	LOC115496957	XR_003962474.2	15550	6193531	6274687	81157	1	Intron (XR_003962479.2/LOC115496957, intron 1 of 7)		-5.01331	2.7657	5.47429	0.0192982	0.142964	NS	13.8653		0.46507	auto	12
zebrafinch	L2__NC_045004.1_-_31684604	NC_045004.1	31684587	31684650	31684604	-	LOC116808445	XR_004367922.1	162475	31827541	31847062	19522	2	Distal Intergenic		-5.01432	2.76192	7.3965	0.00653509	0.0689328	NS	13.8492		0.548902	auto	5
quail	L2__NC_029516.1_-_54710762	NC_029516.1	54710726	54710981	54710762	-	PTN	XM_015866610.2	0	54643883	54710914	67032	2	Promoter (<=1kb)	promoter	-3.42077	4.04132	15.9413	6.53358e-05	0.00875967	top50	13.8244	PTN	0.722555	auto	1	pleiotrophin
quail	L2__NW_015439889.1_+_98252	NW_015439889.1	98202	98320	98252	+	WDR83OS	XM_015850629.2	0	98216	99414	1199	1	Promoter (<=1kb)	promoter	-2.17495	6.34745	8.50262	0.00354635	0.120154	NS	13.8053		0.702595	auto
quail	L2__NC_029518.1_-_70840213	NC_029518.1	70840131	70840284	70840213	-	PRSS35	XM_015858999.2	301	70829110	70840432	11323	2	Promoter (<=1kb)	promoter	-1.67547	8.23863	4.228	0.0397623	0.484909	NS	13.8036	PRSS35	0.714571	auto	3	protease, serine 35
zebrafinch	L2__NC_045000.1_+_24295279	NC_045000.1	24295187	24295407	24295279	+	COL1A2	XM_032746668.1	2705	24292482	24331120	38639	1	Promoter (2-3kb)	promoter	-2.77662	4.97071	34.6866	3.87285e-09	4.20304e-07	DE	13.8018	COL1A2	0.387226	auto	2	collagen type I alpha 2 chain
zebrafinch	L2__NC_045023.1_-_1753617	NC_045023.1	1753577	1753689	1753617	-	ITGA10	XM_032752841.1	125	1733770	1753702	19933	2	Promoter (<=1kb)	promoter	-3.29476	4.18138	8.65381	0.00326377	0.0399974	DE	13.7766		0.489022	auto	25
zebrafinch	L2__NC_045002.1_+_61084983	NC_045002.1	61084959	61085012	61084983	+	IBSP	XM_030271937.2	4009	61080950	61088087	7138	1	Exon (XM_030271937.2/IBSP, exon 6 of 8)		-5.0026	2.75051	4.96671	0.0258398	0.171187	NS	13.7597	IBSP	0.499002	auto	4	integrin binding sialoprotein
zebrafinch	L2__NC_045002.1_-_64671165	NC_045002.1	64671133	64671212	64671165	-	MYOZ2	XM_002187009.5	-36416	64618982	64634796	15815	2	Exon (XM_004175594.4/SYNPO2, exon 3 of 5)		-5.45154	2.52259	4.35964	0.0368001	0.213794	NS	13.752	MYOZ2	0.459082	auto	4	myozenin 2
zebrafinch	L2__NC_045001.1_+_49444326	NC_045001.1	49444077	49444408	49444326	+	FABP7	XM_002188827.5	0	49444294	49448303	4010	1	Promoter (<=1kb)	promoter	-1.72101	7.97952	3.44313	0.0635152	0.30191	NS	13.7328	FABP7	0.674651	auto	3	fatty acid binding protein 7
zebrafinch	L2__NW_022611559.1_+_402283	NW_022611559.1	402279	402300	402283	+	LOC116807473	XM_032745770.1	16036	386243	393440	7198	1	Distal Intergenic		-5.44624	2.51963	4.00315	0.0454153	0.244251	NS	13.7225		0.538922	auto
zebrafinch	L2__NC_045023.1_+_2558895	NC_045023.1	2558739	2558970	2558895	+	S100A11	XM_030291163.2	0	2558847	2561317	2471	1	Promoter (<=1kb)	promoter	1.2445	11.0197	18.2996	1.88751e-05	0.000697188	DE	13.714		0.622754	auto	25
emu	L2__CM027963.1_-_1482847	CM027963.1	1482718	1482906	1482847	-	g12116.t1	g12116.t1	0	1482142	1482828	687	2	Promoter (<=1kb)	promoter	-3.90885	3.50487	10.4659	0.00121597	0.0384395	top50	13.7		0.792415	auto	20
zebrafinch	L2__NC_045012.1_+_9764939	NC_045012.1	9764894	9765354	9764939	+	TGFBI	XM_030283964.2	20876	9744018	9765608	21591	1	3' UTR		-2.10372	6.51039	18.6996	1.53017e-05	0.000590039	DE	13.696	TGFBI	0.459082	auto	13	transforming growth factor beta induced
quail	L2__NC_029516.1_+_157251480	NC_029516.1	157251416	157251661	157251480	+	FLT1	XM_015852074.1	0	157251456	157350986	99531	1	Promoter (<=1kb)	promoter	-2.91329	4.69982	14.5744	0.000134729	0.0145337	top50	13.6919	FLT1	0.760479	auto	1	fms related receptor tyrosine kinase 1
zebrafinch	L2__NC_045027.1_-_59132675	NC_045027.1	59132674	59132679	59132675	-	LOC115491158	XR_003957129.2	56061	59170963	59188735	17773	2	Distal Intergenic		-5.44147	2.51375	5.34978	0.0207249	0.149024	NS	13.6785		0.520958	chrZ	Z
zebrafinch	L2__NC_045004.1_+_33334317	NC_045004.1	33334292	33334491	33334317	+	LOC115495534	XR_003960788.2	46288	33288004	33291355	3352	1	Distal Intergenic		-5.44081	2.5132	5.37396	0.0204396	0.147914	NS	13.6739		0.413174	auto	5
duck	L2__NW_024009701.1_+_2905	NW_024009701.1	2706	3001	2905	+	LOC119714765	LOC119714765	2705	1	3220	3220	1	Promoter (2-3kb)	promoter	-2.08057	6.55855	14.5407	0.000137166	0.00434644	DE	13.6455		0.59481	auto
zebrafinch	L2__NC_044999.1_+_45912220	NC_044999.1	45912214	45912226	45912220	+	LOC115493337	XM_030262838.1	8	45912206	45912635	430	1	Promoter (<=1kb)	promoter	2.55586	5.33789	11.0588	0.000882656	0.0148964	DE	13.6429	HIST2H4B	0.744511	auto	1A	histone cluster 2, H4b
zebrafinch	L2__NC_045006.1_+_25404597	NC_045006.1	25404204	25404877	25404597	+	COL5A2	XM_002191958.5	0	25404275	25501009	96735	1	Promoter (<=1kb)	promoter	-1.3543	10.061	14.6407	0.000130078	0.00322955	DE	13.6256	COL5A2	0.46507	auto	7	collagen type V alpha 2 chain
zebrafinch	L2__NC_045011.1_-_11565200	NC_045011.1	11565158	11565230	11565200	-	COL7A1	XM_032750728.1	-734	11535625	11564496	28872	2	Promoter (<=1kb)	promoter	-5.42844	2.50778	4.45294	0.0348413	0.206517	NS	13.6133	COL7A1	0.782435	auto	12	collagen, type VII, alpha 1
zebrafinch	L2__NC_045028.1_+_18581009	NC_045028.1	18580925	18581013	18581009	+	LOC116806897	XM_032744723.1	-135677	18716690	18726609	9920	1	Distal Intergenic		-4.97457	2.73648	5.99965	0.0143087	0.117038	NS	13.6128		0.51497	chrW	W
zebrafinch	L2__NC_045000.1_-_124641869	NC_045000.1	124641859	124641946	124641869	-	LOC100223994	XM_002199710.4	0	124638467	124641891	3425	2	Promoter (<=1kb)	promoter	3.44992	3.94488	36.303	1.68903e-09	2.04372e-07	DE	13.6095	FABP4	0.399202	auto	2	fatty acid binding protein 4
zebrafinch	L2__NC_045028.1_+_2060416	NC_045028.1	2060353	2060487	2060416	+	LOC115490987	XM_032744690.1	118970	1941383	1946210	4828	1	Distal Intergenic		-2.16294	6.2719	18.6519	1.56888e-05	0.000601104	DE	13.5657		0.526946	chrW	W
zebrafinch	L2__NC_044999.1_+_37159421	NC_044999.1	37159371	37159554	37159421	+	SYT1	XM_030289381.2	0	37159436	37489319	329884	1	Promoter (<=1kb)	promoter	-3.72624	3.63806	13.7662	0.000207028	0.00468684	DE	13.5563	SYT1	0.818363	auto	1A	synaptotagmin 1
zebrafinch	L2__NC_044998.1_+_62146960	NC_044998.1	62146855	62147231	62146960	+	TRPC4	XM_002194439.5	0	62146911	62278406	131496	1	Promoter (<=1kb)	promoter	-3.6709	3.68791	18.4388	1.75448e-05	0.000654942	DE	13.5379	TRPC4	0.804391	auto	1	transient receptor potential cation channel subfamily C member 4
zebrafinch	L2__NC_045028.1_-_17851361	NC_045028.1	17851345	17851367	17851361	-	LOC116806938	XM_032744758.1	178490	18027416	18029835	2420	2	Distal Intergenic		-4.31624	3.13581	5.24588	0.0219988	0.154721	NS	13.5349		0.566866	chrW	W
zebrafinch	L2__NC_045001.1_-_107824668	NC_045001.1	107824628	107824744	107824668	-	KIF16B	XM_030269231.2	0	107690745	107824742	133998	2	Promoter (<=1kb)	promoter	-4.19493	3.22633	13.0424	0.00030452	0.00632285	DE	13.5342	KIF16B	0.720559	auto	3	kinesin family member 16B
emu	L2__CM027960.1_-_3482270	CM027960.1	3482053	3482366	3482270	-	g11179.t1	g11179.t1	-25693	3408952	3456673	47722	2	Distal Intergenic		-1.78914	7.56116	9.2344	0.0023751	0.063323	NS	13.5279	TNC	0.421158	auto	17	tenascin C
zebrafinch	L2__NC_045005.1_-_2583074	NC_045005.1	2582987	2583091	2583074	-	LOC115495725	XM_032749056.1	0	2580182	2583075	2894	2	Promoter (<=1kb)	promoter	2.05091	6.58583	20.5893	5.69131e-06	0.000262774	DE	13.5069		0.676647	auto	6
zebrafinch	L2__NC_045024.1_-_3991674	NC_045024.1	3991649	3991697	3991674	-	TNNT2	XM_030292118.2	-4706	3980095	3986991	6897	2	Distal Intergenic		-5.40936	2.49561	4.62311	0.0315439	0.193822	NS	13.4996	TNNT2	0.678643	auto	26	troponin T2, cardiac type
zebrafinch	L2__NC_045000.1_-_63920624	NC_045000.1	63920601	63920664	63920624	-	SSR1	XM_030265466.2	-115819	63782135	63804845	22711	2	Distal Intergenic		-2.29025	5.89255	22.1606	2.50766e-06	0.000132654	DE	13.4954	SSR1	0.570858	auto	2	signal sequence receptor subunit 1
zebrafinch	L2__NC_045021.1_-_1353678	NC_045021.1	1353633	1353721	1353678	-	NCDN	XM_002198618.4	0	1349166	1353708	4543	2	Promoter (<=1kb)	promoter	4.12054	3.27316	19.5804	9.64515e-06	0.000412112	DE	13.4872	NCDN	0.750499	auto	23	neurochondrin
zebrafinch	L2__NC_045000.1_-_17079342	NC_045000.1	17079336	17079402	17079342	-	LOC116807960	XM_032747192.1	-300	16971886	17079102	107217	2	Promoter (<=1kb)	promoter	-3.2984	4.07979	27.4501	1.61204e-07	1.16233e-05	DE	13.4568	GPR158	0.768463	auto	2	G protein-coupled receptor 158
quail	L2__NC_029517.1_-_128106408	NC_029517.1	128106351	128106537	128106408	-	NDRG1	XM_015856327.2	0	128068942	128106491	37550	2	Promoter (<=1kb)	promoter	1.47719	9.10529	11.8714	0.000570033	0.0393884	top50	13.4502	NDRG1	0.608782	auto	2	N-myc downstream regulated 1
chicken	L2__NC_006093.5_-_35999540	chr6	35999482	35999555	35999540	-	STK32C	XM_015289019.2	-106102	35838882	35893453	54572	2	Distal Intergenic	promoter	-3.04151	4.42103	46.5664	8.85676e-12	2.27824e-09	top50	13.4466	STK32C	0.752495	auto	chr6	serine/threonine kinase 32C
zebrafinch	L2__NC_045001.1_+_71253348	NC_045001.1	71253337	71253447	71253348	+	THBS2	XM_012572494.3	-12241	71265688	71298090	32403	1	Distal Intergenic		-3.89875	3.44507	15.6427	7.6508e-05	0.00219455	DE	13.4315	THBS2	0.345309	auto	3	thrombospondin 2
duck	L2__NW_024010378.1_+_164677	NW_024010378.1	164478	164868	164677	+	LOC113841989	XM_038172875.1	2544	161934	166582	4649	1	Promoter (2-3kb)	promoter	-2.0007	6.70806	15.2443	9.44615e-05	0.00330961	DE	13.4208		0.598802	auto
chicken	L2__NC_006126.5_-_2383991	chrW	2383962	2384036	2383991	-	LOC107055425	XR_001470504.2	81	2380393	2384043	3651	2	Promoter (<=1kb)	promoter	-5.26135	2.54817	7.20267	0.0072795	0.124533	NS	13.4068	LOC107055425	0.421158	chrW	chrW	uncharacterized LOC107055425
zebrafinch	L2__NC_045004.1_+_13663262	NC_045004.1	13663258	13663264	13663262	+	MYOD1	XM_002198475.4	11	13663247	13666998	3752	1	Promoter (<=1kb)	promoter	-5.38556	2.48065	4.54966	0.0329253	0.199312	NS	13.3597	MYOD1	0.740519	auto	5	myogenic differentiation 1
zebrafinch	L2__NC_045003.1_+_15469630	NC_045003.1	15469619	15469660	15469630	+	LOC100227542	XM_030272833.2	0	15469659	15472924	3266	1	Promoter (<=1kb)	promoter	-2.83969	4.69668	8.74907	0.0030976	0.0385898	DE	13.3371	KCTD12-2	0.776447	auto	4A
zebrafinch	L2__NC_045005.1_-_31216360	NC_045005.1	31216349	31216484	31216360	-	CHST15	XR_003961171.2	0	31170069	31216390	46322	2	Promoter (<=1kb)	promoter	-2.54706	5.2362	11.0213	0.000900705	0.0150503	DE	13.3369		0.726547	auto	6
quail	L2__NC_029534.1_+_3857364	NC_029534.1	3857322	3857420	3857364	+	RABGEF1	XM_015880578.2	0	3857326	3875564	18239	1	Promoter (<=1kb)	promoter	-2.41302	5.52471	35.3316	2.78087e-09	2.17487e-06	top50	13.3312	LOC112530083	0.602794	auto	19
quail	L2__NC_029530.1_+_9657538	NC_029530.1	9657464	9657600	9657538	+	SF3A1	XM_015878396.2	0	9657506	9670323	12818	1	Promoter (<=1kb)	promoter	-2.26863	5.86935	23.239	1.43063e-06	0.000491095	top50	13.3154	SF3A1	0.702595	auto	15	splicing factor 3a subunit 1
zebrafinch	L2__NC_045004.1_-_6703667	NC_045004.1	6703608	6703737	6703667	-	DHCR7	XM_030273484.2	0	6697423	6703695	6273	2	Promoter (<=1kb)	promoter	2.92017	4.5586	42.9723	5.55192e-11	8.99155e-09	DE	13.3119	DHCR7	0.768463	auto	5	7-dehydrocholesterol reductase
quail	L2__NC_029517.1_+_109912540	NC_029517.1	109912536	109912544	109912540	+	LOC107310329	XM_015855878.1	153	109912383	109917436	5054	1	Promoter (<=1kb)	promoter	-3.73869	3.55833	10.9907	0.000915705	0.0541871	NS	13.3035	FABP5	0.716567	auto	2	fatty acid binding protein 5
quail	L2__NC_029518.1_+_51571754	NC_029518.1	51571661	51571890	51571754	+	MOXD1	XM_015858586.2	29	51571632	51619279	47648	1	Promoter (<=1kb)	promoter	-2.77795	4.78888	21.1246	4.3037e-06	0.00109163	top50	13.3033	MOXD1	0.772455	auto	3	monooxygenase DBH like 1
quail	L2__NC_029521.1_+_27862474	NC_029521.1	27862388	27862803	27862474	+	HTRA1	XM_015867610.2	0	27862462	27886850	24389	1	Promoter (<=1kb)	promoter	-1.80806	7.35687	19.0833	1.25136e-05	0.00277824	top50	13.3016	HTRA1	0.720559	auto	6	HtrA serine peptidase 1
zebrafinch	L2__NC_045028.1_-_17450283	NC_045028.1	17450280	17450286	17450283	-	LOC116806985	XM_032744791.1	144149	17300355	17594429	294075	2	Intron (XM_032744791.1/LOC116806985, intron 2 of 11)		-5.38399	2.47025	5.86683	0.0154288	0.123044	NS	13.2998	ZSWIM6	0.497006	chrW	W	zinc finger SWIM-type containing 6
duck	L2__NC_051797.1_-_1599620	NC_051797.1	1599553	1599797	1599620	-	S100A11	XM_038167844.1	0	1597693	1599716	2024	2	Promoter (<=1kb)	promoter	1.30853	10.1569	32.5074	1.18738e-08	1.0234e-06	DE	13.2906	S100A11	0.562874	auto	26	S100 calcium binding protein A11
emu	L2__CM027965.1_+_5199197	CM027965.1	5199087	5199212	5199197	+	g15319.t1	g15319.t1	-675	5199887	5202447	2561	1	Promoter (<=1kb)	promoter	-1.1776	11.278	11.0001	0.000911062	0.0302921	top50	13.281	ACTG2	0.598802	auto	22	actin, gamma 2, smooth muscle, enteric
duck	L2__NC_051772.1_+_123573825	NC_051772.1	123572926	123574380	123573825	+	LOC119716402	LOC119716402	-163	123574543	123575532	990	1	Promoter (<=1kb)	promoter	-1.2851	10.3326	9.75716	0.00178625	0.03515	DE	13.2784		0.473054	auto	1
zebrafinch	L2__NC_045005.1_+_29236229	NC_045005.1	29236192	29236321	29236229	+	NANOS1	XM_032749214.1	0	29236223	29237252	1030	1	Promoter (<=1kb)	promoter	-1.62176	8.17795	8.25825	0.00405671	0.0477685	DE	13.2627	NANOS1	0.756487	auto	6	nanos C2HC-type zinc finger 1
turkey	L2__HG999701.1_+_6907737	HG999701.1	6907659	6907854	6907737	+	g18320	g18320.t1	0	6907771	6911321	3551	1	Promoter (<=1kb)	promoter	2.66678	4.97294	63.8149	1.36678e-15	1.42183e-12	top50	13.2617	GLOD4	0.518962	auto	21	glyoxalase domain containing 4
duck	L2__NW_024010378.1_+_160807	NW_024010378.1	160640	161286	160807	+	LOC113841989	XM_038172874.1	-648	161934	166582	4649	1	Promoter (<=1kb)	promoter	-1.4052	9.43373	17.5443	2.80697e-05	0.00115206	DE	13.2563		0.768463	auto
zebrafinch	L2__NC_045027.1_+_69643962	NC_045027.1	69643959	69643966	69643962	+	LOC116806804	XR_004365877.1	-262084	69906050	69932805	26756	1	Distal Intergenic		-5.36942	2.46847	5.22645	0.0222458	0.155567	NS	13.2543		0.560878	chrZ	Z
zebrafinch	L2__NC_045026.1_-_228302	NC_045026.1	228299	228306	228302	-	LOC115490894	XM_030257036.2	-17474	204626	210832	6207	2	Distal Intergenic		4.15473	3.19009	15.982	6.39468e-05	0.00190161	DE	13.254		0.550898	auto	28
turkey	L2__HG999683.1_+_20622030	HG999683.1	20621999	20622062	20622030	+	g21856	g21856.t1	3234	20618765	20621746	2982	1	Downstream (<=300bp)		5.31139	2.49496	5.49295	0.0190933	0.297192	NS	13.2517	FBXL3	0.547804	chrZ	Z	F-box and leucine rich repeat protein 3
quail	L2__NC_029516.1_+_153810424	NC_029516.1	153810198	153810627	153810424	+	POSTN	XM_015851921.2	0	153810362	153841345	30984	1	Promoter (<=1kb)	promoter	1.39358	9.50337	5.30892	0.0212164	0.354931	NS	13.2437	POSTN	0.397206	auto	1	periostin
quail	L2__NC_029534.1_+_277248	NC_029534.1	277157	277330	277248	+	LOC107322625	XM_015880837.2	46	277111	278793	1683	1	Promoter (<=1kb)	promoter	-1.89839	6.97339	4.20363	0.0403375	0.489358	NS	13.2382	CCL4-2	0.506986	auto	19
turkey	L2__HG999681.1_-_21239796	HG999681.1	21239687	21239825	21239796	-	g5298	g5298.t1	-52576	21182011	21187249	5239	2	Distal Intergenic		1.93612	6.82235	69.3247	8.3518e-17	1.39531e-13	DE	13.2089	TATDN3	0.329341	auto	2	TatD DNase domain containing 3
zebrafinch	L2__NC_045001.1_-_53814035	NC_045001.1	53813971	53814113	53814035	-	MOXD1	XM_002189776.5	0	53764078	53814043	49966	2	Promoter (<=1kb)	promoter	-3.48503	3.78754	8.66293	0.00324748	0.0398949	DE	13.1997	MOXD1	0.808383	auto	3	monooxygenase DBH like 1
zebrafinch	L2__NC_045020.1_+_1403169	NC_045020.1	1403067	1403233	1403169	+	LOC115498190	XR_003963632.2	-4144	1407377	1408456	1080	1	Distal Intergenic	promoter	-3.12196	4.22245	11.7365	0.000612865	0.010935	DE	13.1823		0.790419	auto	22
duck	L2__NW_024010378.1_+_163365	NW_024010378.1	163220	163844	163365	+	LOC113841989	XM_038172875.1	1286	161934	166582	4649	1	Promoter (1-2kb)	promoter	-1.40412	9.3831	17.8867	2.34456e-05	0.000995458	DE	13.175		0.768463	auto
zebrafinch	L2__NC_045027.1_-_48599706	NC_045027.1	48599641	48599810	48599706	-	RPL37	NM_001076699.1	0	48597129	48599707	2579	2	Promoter (<=1kb)	promoter	1.3083	10.0697	18.0724	2.12657e-05	0.000769294	DE	13.1741	RPL37	0.792415	chrZ	Z	ribosomal protein L37
zebrafinch	L2__NC_045027.1_+_47835104	NC_045027.1	47835053	47835206	47835104	+	OSMR	XM_030258693.2	87	47834966	47866503	31538	1	Promoter (<=1kb)	promoter	2.7175	4.84638	43.7847	3.66564e-11	6.32593e-09	DE	13.1701	OSMR	0.726547	chrZ	Z	oncostatin M receptor
quail	L2__NC_029518.1_+_41008316	NC_029518.1	41008247	41008390	41008316	+	TCP1	XM_015858040.2	0	41008330	41015102	6773	1	Promoter (<=1kb)	promoter	-2.04519	6.43608	6.82632	0.00898242	0.213959	NS	13.163	TCP1	0.688623	auto	3	t-complex 1
zebrafinch	L2__NC_044999.1_+_22836071	NC_044999.1	22836068	22836073	22836071	+	LOC115490928	XR_003956836.2	93424	22742644	22792367	49724	1	Distal Intergenic		-5.35274	2.45844	5.23344	0.0221566	0.155392	NS	13.1594		0.502994	auto	1A
duck	L2__NC_051772.1_+_123711994	NC_051772.1	123711328	123712432	123711994	+	LOC119716423	LOC119716423	-1845	123714277	123715273	997	1	Promoter (1-2kb)	promoter	-1.39917	9.38955	14.2125	0.000163286	0.00502631	DE	13.1376		0.510978	auto	1
quail	L2__NC_029517.1_+_282199	NC_029517.1	282131	282285	282199	+	CDK5	XM_015852784.1	0	282176	285529	3354	1	Promoter (<=1kb)	promoter	-3.37263	3.89524	22.0604	2.64201e-06	0.000708437	top50	13.1372	CDK5	0.738523	auto	2	cyclin dependent kinase 5
zebrafinch	L2__NC_045024.1_+_4289860	NC_045024.1	4289840	4289936	4289860	+	RNPEP	XM_030255854.2	0	4289855	4298004	8150	1	Promoter (<=1kb)	promoter	2.47357	5.30794	36.0529	1.92035e-09	2.29722e-07	DE	13.1296	RNPEP	0.788423	auto	26	arginyl aminopeptidase
zebrafinch	L2__NC_045001.1_+_37931453	NC_045001.1	37931337	37931515	37931453	+	FHL5	XM_002194821.4	1	37931336	37954913	23578	1	Promoter (<=1kb)	promoter	-3.47488	3.77826	15.699	7.42628e-05	0.00214182	DE	13.129	FHL5	0.379242	auto	3	four and a half LIM domains 5
quail	L2__NC_029525.1_+_441988	NC_029525.1	441983	441993	441988	+	NMB	XM_032446834.1	-234	442227	445122	2896	1	Promoter (<=1kb)	promoter	-4.97006	2.63862	3.97679	0.0461314	0.519116	NS	13.1141	NMB	0.642715	auto	10	neuromedin B
zebrafinch	L2__NC_044999.1_-_53600617	NC_044999.1	53600595	53600623	53600617	-	MYBPC1	XM_032746305.1	186	53533785	53600781	66997	2	Promoter (<=1kb)	promoter	-5.3417	2.45408	4.12788	0.0421822	0.23118	NS	13.1089	MYBPC1	0.421158	auto	1A	myosin binding protein C, slow type
duck	L2__NW_024010388.1_+_539657	NW_024010388.1	539512	539907	539657	+	LOC119715494	XR_005262544.1	3004	536508	537849	1342	1	Distal Intergenic	promoter	-1.40059	9.3575	18.066	2.13381e-05	0.000914989	DE	13.106		0.768463	auto
quail	L2__NC_029519.1_+_43918296	NC_029519.1	43918179	43918412	43918296	+	SRP72	XM_015861696.2	0	43918270	43930587	12318	1	Promoter (<=1kb)	promoter	-2.29672	5.70568	8.57553	0.0034071	0.117673	NS	13.1044	SRP72	0.636727	auto	4	signal recognition particle 72
chicken	L2__NC_006098.5_+_584895	chr11	584844	584900	584895	+	LOC426456	XM_004944044.3	-2752	587652	594030	6379	1	Promoter (2-3kb)	promoter	-4.97444	2.63321	8.31825	0.00392488	0.0794066	NS	13.0987	LOC426456	0.497006	auto	chr11	uncharacterized LOC426456
zebrafinch	L2__NC_045028.1_+_10960188	NC_045028.1	10960149	10960191	10960188	+	LOC116806975	XR_004366015.1	-571525	11531716	11534492	2777	1	Distal Intergenic		-5.33896	2.45199	4.58985	0.0321618	0.196441	NS	13.0911		0.552894	chrW	W
zebrafinch	L2__NC_045016.1_+_2235632	NC_045016.1	2235630	2235735	2235632	+	SOCS3	XM_002196529.5	49	2235581	2238081	2501	1	Promoter (<=1kb)	promoter	2.74559	4.76244	45.9252	1.22856e-11	2.30948e-09	DE	13.0757	SOCS3	0.762475	auto	18	suppressor of cytokine signaling 3
quail	L2__NC_029547.1_+_25121788	NC_029547.1	25121776	25121850	25121788	+	LOC107306122	XM_015848990.2	985	25120791	25140003	19213	1	Promoter (<=1kb)	promoter	-3.62375	3.60722	9.49799	0.00205697	0.0865678	NS	13.0716	LOC100858941	0.379242	chrZ	Z	uncharacterized LOC100858941
zebrafinch	L2__NC_045005.1_-_23132914	NC_045005.1	23132796	23133073	23132914	-	SH3PXD2A	XM_012574636.3	0	22886992	23132940	245949	2	Promoter (<=1kb)	promoter	-2.86929	4.55447	10.0968	0.00148525	0.0224	DE	13.0681		0.810379	auto	6
zebrafinch	L2__NC_044999.1_-_64018033	NC_044999.1	64017969	64018085	64018033	-	LOC115493463	XM_030263512.2	243	64012498	64018212	5715	2	Promoter (<=1kb)	promoter	-4.88624	2.67322	5.51199	0.0188866	0.140907	NS	13.062		0.674651	auto	1A
quail	L2__NC_029516.1_+_43805961	NC_029516.1	43805959	43806075	43805961	+	LOC107311753	XM_015858578.2	0	43805975	43829343	23369	1	Promoter (<=1kb)	promoter	1.92833	6.76897	3.53926	0.0599323	0.580459	NS	13.0528	HIST1H4B	0.57485	auto	1	histone cluster 1, H4b
duck	L2__NC_051784.1_+_19581634	NC_051784.1	19581502	19581734	19581634	+	FBLN2	XM_038185834.1	0	19581593	19674864	93272	1	Promoter (<=1kb)	promoter	-1.67993	7.7651	41.371	1.25909e-10	1.37368e-08	DE	13.0448	FBLN2	0.493014	auto	13	fibulin 2
zebrafinch	L2__NC_045003.1_+_14625793	NC_045003.1	14625658	14625897	14625793	+	LOC100229375	XM_002198567.5	116	14625542	14634233	8692	1	Promoter (<=1kb)	promoter	1.85372	7.02866	33.965	5.61131e-09	5.90703e-07	DE	13.0292	CLIC2	0.650699	auto	4A	chloride intracellular channel 2
zebrafinch	L2__NC_044998.1_-_110098327	NC_044998.1	110098318	110098365	110098327	-	BACE2	XM_030283865.2	21669	110061648	110119987	58340	2	Intron (XM_030283865.2/BACE2, intron 1 of 8)		-2.1662	6.00694	16.9525	3.83266e-05	0.0012569	DE	13.0122	BACE2	0.52495	auto	1	beta-secretase 2
zebrafinch	L2__NC_045004.1_+_60133606	NC_045004.1	60133542	60133882	60133606	+	NEMF	XM_030275301.2	-838	60134720	60154597	19878	1	Promoter (<=1kb)	promoter	-1.2499	10.4032	8.97971	0.00272995	0.0356111	DE	13.003	NEMF	0.682635	auto	5	nuclear export mediator factor
zebrafinch	L2__NC_045002.1_+_45926637	NC_045002.1	45926539	45926727	45926637	+	CASP6	XM_030271596.2	0	45926573	45936758	10186	1	Promoter (<=1kb)	promoter	-1.95394	6.65249	30.7951	2.86767e-08	2.5583e-06	DE	12.9986	CASP6	0.690619	auto	4	caspase 6
emu	L2__CM027949.1_+_4589696	CM027949.1	4589625	4589719	4589696	+	g5692.t1	g5692.t1	-20174	4609893	4693829	83937	1	Intron (g5691.t1/g5691.t1, intron 7 of 8)		-2.4817	5.23703	22.4563	2.14984e-06	0.000187182	DE	12.9967	SAMD4A	0.848303	auto	5	sterile alpha motif domain containing 4A
quail	L2__NC_029519.1_-_15381399	NC_029519.1	15381283	15381549	15381399	-	NDUFA1	XM_015860723.1	0	15380778	15381418	641	2	Promoter (<=1kb)	promoter	-1.38668	9.36629	10.55	0.00116189	0.0617862	NS	12.988	NDUFA1	0.690619	auto	4	NADH:ubiquinone oxidoreductase subunit A1
zebrafinch	L2__NC_045004.1_-_60236176	NC_045004.1	60235930	60236181	60236176	-	LRR1	XM_030275312.2	-2413	60225656	60233768	8113	2	Promoter (2-3kb)	promoter	-1.247	10.4025	8.83766	0.00295077	0.0371564	DE	12.972	LRR1	0.702595	auto	5	leucine rich repeat protein 1
zebrafinch	L2__NC_045005.1_-_10649377	NC_045005.1	10649271	10649460	10649377	-	RET	XM_030275886.2	567	10570285	10649838	79554	2	Promoter (<=1kb)	promoter	2.38957	5.42659	11.5585	0.000674386	0.0119115	DE	12.9672	RET	0.826347	auto	6	ret proto-oncogene
zebrafinch	L2__NC_044998.1_-_45134754	NC_044998.1	45134753	45134758	45134754	-	NDFIP2	XM_030270608.2	-270793	44818031	44863965	45935	2	Distal Intergenic		-2.61492	4.95782	6.89261	0.0086553	0.0826996	NS	12.9643	NDFIP2	0.526946	auto	1	Nedd4 family interacting protein 2
zebrafinch	L2__NC_045004.1_+_4593792	NC_045004.1	4593789	4593802	4593792	+	OLFML1	XM_002192764.3	-59768	4653570	4662923	9354	1	Distal Intergenic		-5.31672	2.43671	4.83252	0.0279277	0.179704	NS	12.9553	OLFML1	0.508982	auto	5	olfactomedin like 1
quail	L2__NC_029518.1_-_16195910	NC_029518.1	16195888	16195975	16195910	-	HLX	XM_015857283.1	101	16192489	16195989	3501	2	Promoter (<=1kb)	promoter	-4.23986	3.05412	6.41185	0.0113361	0.241247	NS	12.949	HLX	0.684631	auto	3	H2.0 like homeobox
zebrafinch	L2__NC_045009.1_-_10360487	NC_045009.1	10360332	10360548	10360487	-	LOC100190699	NM_001245770.1	0	10357474	10360499	3026	2	Promoter (<=1kb)	promoter	1.16483	11.1133	18.6047	1.60825e-05	0.000613408	DE	12.9451	ITGB1BP3	0.756487	auto	10	integrin beta 1 binding protein 3
zebrafinch	L2__NW_022611542.1_+_80148	NW_022611542.1	80115	80203	80148	+	LOC115493267	XM_032745538.1	0	80132	82903	2772	1	Promoter (<=1kb)	promoter	-2.94582	4.39252	16.9246	3.8895e-05	0.00126701	DE	12.9396	LOC107057103	0.680639	auto
zebrafinch	L2__NC_045004.1_-_28636694	NC_045004.1	28636613	28636871	28636694	-	GALNT16	XM_002200473.4	0	28562207	28636766	74560	2	Promoter (<=1kb)	promoter	-3.00944	4.29752	26.7079	2.36655e-07	1.59696e-05	DE	12.9331	GALNT16	0.766467	auto	5	polypeptide N-acetylgalactosaminyltransferase 16
zebrafinch	L2__NC_045000.1_-_115900718	NC_045000.1	115900716	115900749	115900718	-	LOC115493896	XR_003958876.2	-39514	115857142	115861235	4094	2	Distal Intergenic		-2.89907	4.45975	5.44238	0.0196538	0.14461	NS	12.9291		0.552894	auto	2
zebrafinch	L2__NC_044999.1_-_10495665	NC_044999.1	10495597	10495677	10495665	-	CD36	XM_030291408.2	185	10469210	10495782	26573	2	Promoter (<=1kb)	promoter	-3.90072	3.31367	9.24792	0.00235763	0.0318565	DE	12.9257	CD36	0.38523	auto	1A	CD36 molecule
zebrafinch	L2__NC_044999.1_+_10333141	NC_044999.1	10332993	10333293	10333141	+	SEMA3C	XM_002187727.5	0	10333119	10448723	115605	1	Promoter (<=1kb)	promoter	1.72649	7.48418	21.6573	3.25966e-06	0.000167388	DE	12.9213	SEMA3C	0.714571	auto	1A	semaphorin 3C
quail	L2__NC_029529.1_+_1154559	NC_029529.1	1154506	1154622	1154559	+	LMTK2	XM_015876634.2	0	1154562	1194863	40302	1	Promoter (<=1kb)	promoter	-2.78844	4.63193	27.6331	1.46645e-07	7.64592e-05	top50	12.9159	LMTK2	0.778443	auto	14	lemur tyrosine kinase 2
quail	L2__NC_029520.1_-_41688963	NC_029520.1	41688855	41689053	41688963	-	CLMN	XM_015865361.2	0	41621000	41688989	67990	2	Promoter (<=1kb)	promoter	-2.59704	4.97033	11.2436	0.000798992	0.0496592	top50	12.9082	CLMN	0.708583	auto	5	calmin
zebrafinch	L2__NC_045000.1_-_104146579	NC_045000.1	104146546	104146637	104146579	-	LOC100190123	NM_001245604.1	0	104141315	104146613	5299	2	Promoter (<=1kb)	promoter	-2.48099	5.19513	23.3207	1.37117e-06	7.7604e-05	DE	12.889	MYL12B	0.598802	auto	2	myosin light chain 12B
quail	L2__NC_029517.1_+_128992700	NC_029517.1	128992699	128992728	128992700	+	KHDRBS3	XM_032442911.1	0	128992721	129065359	72639	1	Promoter (<=1kb)	promoter	3.43462	3.74653	33.0875	8.81041e-09	6.36044e-06	top50	12.8679	KHDRBS3	0.618762	auto	2	KH RNA binding domain containing, signal transduction associated 3
zebrafinch	L2__NC_044999.1_+_49863379	NC_044999.1	49863374	49863416	49863379	+	RBFOX2	XM_030263082.2	-15910	49879326	50050193	170868	1	3' UTR		-3.43253	3.74584	18.5947	1.6167e-05	0.000614403	DE	12.8577	RBFOX2	0.42515	auto	1A	RNA binding fox-1 homolog 2
zebrafinch	L2__NC_045006.1_+_34039376	NC_045006.1	34039296	34039421	34039376	+	KYNU	XM_030278120.2	26681	34012615	34070493	57879	1	Exon (XM_030278120.2/KYNU, exon 8 of 14)		4.34704	2.95577	12.7268	0.000360452	0.00710189	DE	12.8488	KYNU	0.39521	auto	7	kynureninase
zebrafinch	L2__NC_045007.1_+_24443169	NC_045007.1	24443127	24443212	24443169	+	PRG4	XM_030279474.2	10296	24432831	24451916	19086	1	Exon (XM_030279475.2/PRG4, exon 5 of 11)		4.54107	2.82912	10.9403	0.000940949	0.0155257	DE	12.8472		0.568862	auto	8
turkey	L2__HG999715.1_-_99221	HG999715.1	99154	99285	99221	-	g17386	g17386.t1	-330	97523	98955	1433	2	Promoter (<=1kb)	promoter	2.66268	4.82037	56.4737	5.69549e-14	4.75763e-11	top50	12.8351	BF1	0.298913	auto	18	MHC BF1 class I
zebrafinch	L2__NC_045001.1_+_110521754	NC_045001.1	110521704	110521807	110521754	+	TMEM17	NM_001245606.1	0	110521758	110524377	2620	1	Promoter (<=1kb)	promoter	-2.41346	5.31787	13.5109	0.000237181	0.0052454	DE	12.8345		0.788423	auto	3
emu	L2__CM027967.1_-_4417564	CM027967.1	4417536	4417646	4417564	-	g14105.t3	g14105.t3	49445	4427982	4466981	39000	2	Distal Intergenic		3.17357	4.04399	80.3029	3.21203e-19	2.3847e-16	DE	12.8339	SORL1	0.550898	auto	24	sortilin related receptor 1
zebrafinch	L2__NC_045001.1_+_87587694	NC_045001.1	87587623	87587735	87587694	+	LAMP5	XM_032747636.1	205	87587418	87597576	10159	1	Promoter (<=1kb)	promoter	-4.20945	3.04791	6.81677	0.00903059	0.0854133	NS	12.83	LAMP5	0.686627	auto	3	lysosomal associated membrane protein family member 5
zebrafinch	L2__NC_045001.1_+_3579692	NC_045001.1	3579636	3579727	3579692	+	RUNX2	XM_002190851.4	-317	3580044	3731218	151175	1	Promoter (<=1kb)	promoter	-4.84642	2.64724	5.52656	0.0187299	0.140635	NS	12.8296	RUNX2	0.367265	auto	3	runt related transcription factor 2
quail	L2__NC_029523.1_-_3691791	NC_029523.1	3691661	3691862	3691791	-	OLFML2B	XM_015869465.1	0	3681810	3691789	9980	2	Promoter (<=1kb)	promoter	-2.52429	5.08127	28.0319	1.19333e-07	6.58787e-05	top50	12.8266	OLFML2B	0.736527	auto	8	olfactomedin like 2B
zebrafinch	L2__NC_045027.1_-_35847568	NC_045027.1	35847559	35847583	35847568	-	LOC115491072	XR_003957032.2	-120581	35714183	35727002	12820	2	Distal Intergenic		-2.37464	5.40082	18.5107	1.68951e-05	0.000632935	DE	12.825		0.516966	chrZ	Z
zebrafinch	L2__NC_045015.1_+_5393177	NC_045015.1	5393125	5393272	5393177	+	SH2D3C	XM_030286556.2	0	5393184	5413143	19960	1	Promoter (<=1kb)	promoter	-3.35387	3.82332	17.866	2.37021e-05	0.000836192	DE	12.8229	SH2D3C	0.712575	auto	17	SH2 domain containing 3C
zebrafinch	L2__NC_045028.1_-_4692823	NC_045028.1	4692816	4692825	4692823	-	LOC116806860	XM_032744624.1	7929	4696598	4700745	4148	2	Distal Intergenic		-5.29165	2.42298	4.37769	0.0364123	0.212255	NS	12.8216		0.52495	chrW	W
zebrafinch	L2__NW_022611482.1_+_115499	NW_022611482.1	115455	115556	115499	+	LOC115492305	XM_032745108.1	-580	116136	141088	24953	1	Promoter (<=1kb)	promoter	-3.80423	3.36793	11.2816	0.000782775	0.0135086	DE	12.8124	LOC100859084	0.648703	auto		zinc finger protein 665-like
zebrafinch	L2__NC_045012.1_+_9755877	NC_045012.1	9755779	9755954	9755877	+	TGFBI	XM_030283964.2	11761	9744018	9765608	21591	1	Exon (XM_030283966.2/TGFBI, exon 4 of 17)		-2.3869	5.36144	8.00567	0.00466312	0.0535422	NS	12.7972	TGFBI	0.467066	auto	13	transforming growth factor beta induced
zebrafinch	L2__NC_045001.1_+_3580022	NC_045001.1	3579909	3580193	3580022	+	RUNX2	XM_002190851.4	0	3580044	3731218	151175	1	Promoter (<=1kb)	promoter	-2.86875	4.4606	14.1712	0.00016691	0.0039345	DE	12.7963	RUNX2	0.391218	auto	3	runt related transcription factor 2
emu	L2__CM027967.1_+_8467154	CM027967.1	8467099	8467196	8467154	+	g14208.t2	g14208.t2	54707	8412392	8434619	22228	1	Distal Intergenic		-3.62699	3.52778	14.9599	0.000109818	0.00564135	DE	12.7952	C2CD2L	0.830339	auto	24	C2CD2 like
zebrafinch	L2__NC_045000.1_+_91861185	NC_045000.1	91861103	91861257	91861185	+	TMEFF1	XM_030265830.2	192	91860911	91974717	113807	1	Promoter (<=1kb)	promoter	-5.28898	2.41349	4.71116	0.0299674	0.187778	NS	12.7649	TMEFF1	0.804391	auto	2	transmembrane protein with EGF-like and two follistatin-like domains 1
quail	L2__NC_029517.1_+_88587989	NC_029517.1	88587929	88588002	88587989	+	APCDD1	XM_015855369.2	14	88587915	88616340	28426	1	Promoter (<=1kb)	promoter	-3.8592	3.3028	6.05213	0.0138895	0.272706	NS	12.7462	APCDD1	0.734531	auto	2	APC down-regulated 1
zebrafinch	L2__NW_022611536.1_-_130928	NW_022611536.1	130908	130938	130928	-	LOC115491633	XR_004366301.1	-12634	114856	118304	3449	2	Distal Intergenic		3.73501	3.40797	19.8224	8.49831e-06	0.000372757	DE	12.7288		0.562874	auto
zebrafinch	L2__NC_045008.1_+_4903357	NC_045008.1	4903301	4903392	4903357	+	PROCR	XM_004176434.3	0	4903317	4905734	2418	1	Promoter (<=1kb)	promoter	3.86747	3.29057	18.1467	2.04521e-05	0.000747568	DE	12.7262		0.726547	auto	9
quail	L2__NC_029517.1_-_63224943	NC_029517.1	63224891	63225040	63224943	-	LOC107309619	XM_015854566.2	0	63222252	63224975	2724	2	Promoter (<=1kb)	promoter	-3.11497	4.08471	9.43943	0.00212369	0.0885816	NS	12.7238	TUBB2A	0.676647	auto	2	tubulin, beta 2A class IIa
duck	L2__NC_051775.1_-_51940208	NC_051775.1	51940060	51940264	51940208	-	UCHL1	XM_038178812.1	0	51935537	51940233	4697	2	Promoter (<=1kb)	promoter	-1.6847	7.54901	6.34799	0.0117514	0.140479	NS	12.7179	UCHL1	0.730539	auto	4	ubiquitin C-terminal hydrolase L1
quail	L2__NW_015439984.1_+_43633	NW_015439984.1	43592	43677	43633	+	LOC107307463	XR_004305822.1	30176	13416	21043	7628	1	Distal Intergenic	promoter	-2.85763	4.44148	17.9556	2.26117e-05	0.00400397	top50	12.6921	MELK	0.712575	auto		maternal embryonic leucine zipper kinase
duck	L2__NC_051775.1_+_31145018	NC_051775.1	31144964	31145056	31145018	+	FGG	XM_005020954.5	0	31145034	31150816	5783	1	Promoter (<=1kb)	promoter	4.72459	2.68639	6.57091	0.0103659	0.127816	NS	12.6921	FGG	0.53493	auto	4	fibrinogen gamma chain
quail	L2__NC_029518.1_+_96034914	NC_029518.1	96034856	96034946	96034914	+	CLU	XM_015859704.1	942	96033914	96039481	5568	1	Promoter (<=1kb)	promoter	1.75122	7.24642	13.0469	0.000303779	0.0271521	top50	12.6901		0.62475	auto	3
zebrafinch	L2__NC_045000.1_-_39558234	NC_045000.1	39558052	39558318	39558234	-	EOMES	XM_030265001.2	1389	39553422	39559441	6020	2	Promoter (1-2kb)	promoter	-2.55073	4.97433	28.9061	7.59732e-08	5.92422e-06	DE	12.6882	EOMES	0.712575	auto	2	eomesodermin
chicken	L2__NC_006095.5_+_2500656	chr8	2500545	2500819	2500656	+	ATP6V1G3	XM_422192.4	0	2500592	2511642	11051	1	Promoter (<=1kb)	promoter	-2.18111	5.81699	10.8834	0.000970291	0.0288043	top50	12.6875	ATP6V1G3	0.461078	auto	chr8	ATPase H+ transporting V1 subunit G3
zebrafinch	L2__NC_044998.1_-_88736155	NC_044998.1	88736023	88736284	88736155	-	LOC100223776	XM_002191487.4	9904	88725360	88745927	20568	2	Exon (XM_002191487.4/LOC100223776, exon 10 of 17)	promoter	-2.74514	4.61829	12.6294	0.000379725	0.00740253	DE	12.6779	F10	0.58483	auto	1	coagulation factor X
zebrafinch	L2__NC_045004.1_-_15745445	NC_045004.1	15745434	15745494	15745445	-	TNNI2	XM_002199025.5	0	15739959	15745446	5488	2	Promoter (<=1kb)	promoter	-5.26181	2.4057	3.91101	0.0479707	0.253635	NS	12.6583	TNNI2	0.538922	auto	5	troponin I2, fast skeletal type
quail	L2__NC_029525.1_-_18150999	NC_029525.1	18150988	18151055	18150999	-	ANPEP	XM_015873456.1	-2493	18142927	18148562	5636	2	Promoter (2-3kb)	promoter	3.19522	3.95665	43.1579	5.04968e-11	6.77018e-08	top50	12.6424	ANPEP	0.654691	auto	10	alanyl aminopeptidase, membrane
chicken	L2__NC_006088.5_-_140249122	chr1	140248930	140249271	140249122	-	COL4A1	XM_015277823.2	0	140137042	140249110	112069	2	Promoter (<=1kb)	promoter	2.04874	6.17025	66.1873	4.10054e-16	1.96049e-13	top50	12.6412	COL4A1	0.794411	auto	chr1	collagen type IV alpha 1 chain
duck	L2__NC_051788.1_+_188500	NC_051788.1	188469	188527	188500	+	LOC113845378	XM_038187976.1	0	188497	207179	18683	1	Promoter (<=1kb)	promoter	-3.18027	3.97458	70.3328	5.00975e-17	1.02807e-14	DE	12.6402		0.443114	auto	17
zebrafinch	L2__NC_045004.1_+_51861340	NC_045004.1	51861336	51861392	51861340	+	TNFAIP2	XM_030275048.2	24	51861312	51878880	17569	1	Promoter (<=1kb)	promoter	3.27601	3.85593	24.0053	9.60684e-07	5.77893e-05	DE	12.6321	TNFAIP2	0.708583	auto	5	TNF alpha induced protein 2
duck	L2__NW_024009889.1_+_14497	NW_024009889.1	14494	14510	14497	+	LOC113841491	XR_003494010.1	-570	15080	15204	125	1	Promoter (<=1kb)	promoter	4.18688	3.01606	12.3904	0.000431557	0.0112374	DE	12.6279		0.548902	auto
zebrafinch	L2__NC_045005.1_-_8210808	NC_045005.1	8210671	8210883	8210808	-	WAPL	XM_002190049.5	0	8148742	8210781	62040	2	Promoter (<=1kb)	promoter	-2.84332	4.43912	30.9437	2.6562e-08	2.4105e-06	DE	12.6219	WAPL	0.648703	auto	6	WAPL cohesin release factor
zebrafinch	L2__NC_045024.1_-_2322841	NC_045024.1	2322703	2322897	2322841	-	LOC115498535	XM_032753078.1	494	2314000	2323197	9198	2	Promoter (<=1kb)	promoter	-4.80484	2.62235	6.28644	0.0121665	0.104981	NS	12.6		0.670659	auto	26
quail	L2__NC_029529.1_+_3299821	NC_029529.1	3299758	3300033	3299821	+	LFNG	XM_015876963.2	0	3299814	3310236	10423	1	Promoter (<=1kb)	promoter	-1.81593	6.93284	10.952	0.000935021	0.0545042	NS	12.5895	LFNG	0.734531	auto	14	LFNG O-fucosylpeptide 3-beta-N-acetylglucosaminyltransferase
quail	L2__NC_029521.1_+_19804271	NC_029521.1	19804138	19804312	19804271	+	KCNIP2	XM_015866965.2	-20	19804332	19825500	21169	1	Promoter (<=1kb)	promoter	-3.31466	3.79583	10.3791	0.00127446	0.0646533	NS	12.5819	KCNIP2	0.792415	auto	6	potassium voltage-gated channel interacting protein 2
zebrafinch	L2__NC_045000.1_+_96382050	NC_045000.1	96382038	96382062	96382050	+	LOC115493831	XR_004367056.1	3072	96378966	96381909	2944	1	Distal Intergenic		-5.24863	2.39481	5.16786	0.0230085	0.158931	NS	12.5695		0.510978	auto	2
zebrafinch	L2__NC_044999.1_+_35815214	NC_044999.1	35815137	35815272	35815214	+	GLIPR1	XM_002191024.5	30	35815107	35826032	10926	1	Promoter (<=1kb)	promoter	-2.30587	5.44783	17.3405	3.12463e-05	0.00107143	DE	12.562		0.636727	auto	1A
turkey	L2__CAJPIY010000007.1_+_92292	CAJPIY010000007.1	92261	92302	92292	+	g23781	g23781.t1	3525	88736	92147	3412	1	Downstream (<=300bp)		5.18682	2.42067	4.09721	0.042954	0.476823	NS	12.5556		0.563218	auto
zebrafinch	L2__NC_045002.1_+_35418896	NC_045002.1	35418723	35418985	35418896	+	HPGD	XM_002188031.4	0	35418826	35443077	24252	1	Promoter (<=1kb)	promoter	2.72518	4.60691	39.1224	3.98046e-10	5.04847e-08	DE	12.5547	HPGD	0.712575	auto	4	hydroxyprostaglandin dehydrogenase 15-(NAD)
quail	L2__NC_029516.1_+_148554252	NC_029516.1	148554198	148554351	148554252	+	RGCC	XM_015851726.2	11	148554187	148561379	7193	1	Promoter (<=1kb)	promoter	-2.3246	5.39917	25.2387	5.06547e-07	0.000216088	top50	12.5509	RGCC	0.688623	auto	1	regulator of cell cycle
zebrafinch	L2__NC_044998.1_+_56925965	NC_044998.1	56925910	56926031	56925965	+	TNFSF11	XM_030272128.2	58	56925852	56948651	22800	1	Promoter (<=1kb)	promoter	-2.24682	5.58608	13.6543	0.000219742	0.00492176	DE	12.5509	TNFSF11	0.808383	auto	1	tumor necrosis factor superfamily member 11
zebrafinch	L2__NC_045028.1_+_16385428	NC_045028.1	16385425	16385460	16385428	+	LOC116806935	XM_032744755.1	477322	15908103	15914066	5964	1	Distal Intergenic		-3.18606	3.93911	7.69136	0.00554856	0.061162	NS	12.5503		0.526946	chrW	W
zebrafinch	L2__NC_045001.1_+_56308615	NC_045001.1	56308280	56308754	56308615	+	AKAP12	XM_030268014.2	8556	56299724	56317590	17867	1	Exon (XM_030268013.2/AKAP12, exon 3 of 5)		3.10437	4.04	33.6567	6.5748e-09	6.85276e-07	DE	12.5416	AKAP12	0.403194	auto	3	A-kinase anchoring protein 12
zebrafinch	L2__NW_022611640.1_+_86226	NW_022611640.1	86223	86251	86226	+	LOC116807693	XM_032746242.1	81310	4913	30500	25588	1	Distal Intergenic		-3.3065	3.79241	7.16262	0.00744385	0.0753475	NS	12.5396	CDH18	0.506986	auto		cadherin 18
duck	L2__NC_051772.1_+_140829826	NC_051772.1	140829654	140829901	140829826	+	IL1RL1	XM_005013420.5	599	140829055	140851485	22431	1	Promoter (<=1kb)	promoter	2.95158	4.24562	33.4287	7.3924e-09	6.56857e-07	DE	12.5313	IL1RL1	0.349301	auto	1	interleukin 1 receptor like 1
zebrafinch	L2__NC_045026.1_+_3052728	NC_045026.1	3052680	3052773	3052728	+	MEF2B	XM_030256997.2	-43	3052816	3062144	9329	1	Promoter (<=1kb)	promoter	-3.75213	3.33254	7.87997	0.00499852	0.0562243	NS	12.5041	MEF2B	0.726547	auto	28	myocyte enhancer factor 2B
turkey	L2__HG999680.1_+_130451078	HG999680.1	130450915	130451104	130451078	+	g2834	g2834.t1	7730	130443185	130474175	30991	1	Intron (g2834.t1/g2834, intron 1 of 23)		1.42867	8.75159	38.1432	6.57368e-10	2.61401e-07	DE	12.5031	EIF5B	0.726547	auto	1	eukaryotic translation initiation factor 5B
zebrafinch	L2__NC_044998.1_-_10760298	NC_044998.1	10760247	10760349	10760298	-	ROBO1	XM_030262907.2	0	10070111	10760306	690196	2	Promoter (<=1kb)	promoter	-4.15726	3.00526	6.99054	0.00819415	0.0800927	NS	12.4937	ROBO1	0.610778	auto	1	roundabout guidance receptor 1
quail	L2__NC_029525.1_+_2000981	NC_029525.1	2000979	2001091	2000981	+	SNX33	XM_015872713.2	184	2000795	2004496	3702	1	Promoter (<=1kb)	promoter	-4.0815	3.05961	5.35684	0.0206412	0.347787	NS	12.4878	SNX33	0.756487	auto	10	sorting nexin 33
zebrafinch	L2__NC_044998.1_-_55024042	NC_044998.1	55024039	55024046	55024042	-	LOC115495046	XR_003960118.2	148937	55166328	55172976	6649	2	Distal Intergenic		-4.78274	2.61056	5.38007	0.0203681	0.14777	NS	12.4856		0.506986	auto	1
zebrafinch	L2__NC_045028.1_-_19815460	NC_045028.1	19815455	19815461	19815460	-	LOC116806949	XM_032744764.1	-65195	19747770	19750266	2497	2	Distal Intergenic		-5.23082	2.38662	4.22878	0.0397439	0.224335	NS	12.484		0.518962	chrW	W
zebrafinch	L2__NC_045000.1_+_147066520	NC_045000.1	147066507	147066529	147066520	+	LOC116807949	XR_004367258.1	-684169	147750698	147806225	55528	1	Distal Intergenic		-4.50558	2.77068	6.88458	0.00869423	0.0829775	NS	12.4835		0.550898	auto	2
duck	L2__NC_051773.1_+_129063899	NC_051773.1	129063748	129064005	129063899	+	HOXA10	XM_027450973.2	1519	129062229	129067531	5303	1	Promoter (1-2kb)	promoter	-3.25468	3.83501	64.1463	1.15512e-15	2.16435e-13	DE	12.4817	HOXA10	0.58483	auto	2	homeobox A10
zebrafinch	L2__NC_045028.1_+_3212329	NC_045028.1	3212326	3212340	3212329	+	LOC116806883	XM_032744704.1	-261264	3473604	3496107	22504	1	Distal Intergenic		-5.23222	2.3855	4.9893	0.0255045	0.169707	NS	12.4815	ARRDC3	0.556886	chrW	W	arrestin domain containing 3
zebrafinch	L2__NC_044998.1_-_10760615	NC_044998.1	10760508	10760682	10760615	-	ROBO1	XM_030262907.2	-376	10070111	10760306	690196	2	Promoter (<=1kb)	promoter	-3.68085	3.3908	10.5525	0.00116029	0.0183124	DE	12.481	ROBO1	0.60479	auto	1	roundabout guidance receptor 1
turkey	L2__HG999684.1_-_446579	HG999684.1	445999	446640	446579	-	g8886	g8886.t1	0	443628	446491	2864	2	Promoter (<=1kb)	promoter	-1.50749	8.26958	17.0891	3.56667e-05	0.00239948	top50	12.4663	SFRP2	0.343313	auto	4	secreted frizzled related protein 2
zebrafinch	L2__NC_045013.1_+_10424505	NC_045013.1	10424073	10424572	10424505	+	EMP2	XM_002197136.5	0	10424351	10444738	20388	1	Promoter (<=1kb)	promoter	1.55858	7.9977	15.5832	7.89534e-05	0.00224048	DE	12.4651	EMP2	0.736527	auto	14	epithelial membrane protein 2
quail	L2__NC_029516.1_+_120633214	NC_029516.1	120633142	120633297	120633214	+	IL1RL1	XM_015850119.2	0	120633180	120655249	22070	1	Promoter (<=1kb)	promoter	-1.79667	6.93514	6.6172	0.0100999	0.227919	NS	12.4601	IL1RL1	0.40519	auto	1	interleukin 1 receptor like 1
zebrafinch	L2__NC_045024.1_+_3709930	NC_045024.1	3709891	3709932	3709930	+	MYOG	XM_002195834.4	406	3709485	3714889	5405	1	Promoter (<=1kb)	promoter	-5.22591	2.38347	4.2665	0.0388708	0.220827	NS	12.4558	MYOG	0.650699	auto	26	myogenin
zebrafinch	L2__NC_045012.1_+_16118065	NC_045012.1	16117926	16118070	16118065	+	STC2	XM_030283943.2	0	16117987	16130426	12440	1	Promoter (<=1kb)	promoter	-3.67037	3.38821	12.2396	0.000467869	0.00882663	DE	12.436	STC2	0.830339	auto	13	stanniocalcin 2
zebrafinch	L2__NC_045027.1_-_9748746	NC_045027.1	9748679	9748795	9748746	-	CKS2	XM_002192918.4	0	9746342	9748773	2432	2	Promoter (<=1kb)	promoter	1.83563	6.77239	19.8983	8.16727e-06	0.000361247	DE	12.4316		0.724551	chrZ	Z
zebrafinch	L2__NC_045001.1_+_91830849	NC_045001.1	91830813	91831046	91830849	+	LBH	XM_002198401.4	0	91830835	91842638	11804	1	Promoter (<=1kb)	promoter	-1.23323	10.0753	6.67127	0.00979791	0.0907147	NS	12.4253	LBH	0.762475	auto	3	limb bud and heart development
chicken	L2__NC_006095.5_-_3958214	chr8	3958030	3958252	3958214	-	RGS2	NM_204395.2	0	3955419	3958244	2826	2	Promoter (<=1kb)	promoter	-2.25597	5.50596	56.4581	5.74092e-14	2.17294e-11	top50	12.4213	RGS2	0.606786	auto	chr8	regulator of G-protein signaling 2
quail	L2__NC_029525.1_-_9135962	NC_029525.1	9135183	9136088	9135962	-	FBN1	XM_015872959.1	0	8998707	9135389	136683	2	Promoter (<=1kb)	promoter	1.31661	9.41575	8.91619	0.00282653	0.105685	NS	12.3969	FBN1	0.764471	auto	10	fibrillin 1
zebrafinch	L2__NC_045000.1_+_77571662	NC_045000.1	77571620	77571687	77571662	+	LOC115494101	XR_003959119.2	-70977	77642664	77645533	2870	1	Distal Intergenic		-4.76152	2.59983	3.85241	0.0496747	0.25814	NS	12.3792		0.520958	auto	2
duck	L2__NC_051804.1_-_26220923	NC_051804.1	26220709	26220989	26220923	-	POLK	XM_027446883.2	0	26186370	26220914	34545	2	Promoter (<=1kb)	promoter	2.92809	4.22702	35.469	2.59148e-09	2.42783e-07	DE	12.3771	POLK	0.756487	chrZ	Z	DNA polymerase kappa
duck	L2__NC_051772.1_-_47497127	NC_051772.1	47496929	47497162	47497127	-	MRPL42	XM_027451967.2	0	47490979	47497133	6155	2	Promoter (<=1kb)	promoter	-2.92708	4.21649	78.174	9.4352e-19	2.25894e-16	DE	12.342	MRPL42	0.678643	auto	1	mitochondrial ribosomal protein L42
quail	L2__NC_029543.1_-_3042775	NC_029543.1	3042750	3042875	3042775	-	IFI30	XM_032440948.1	280	3041094	3043030	1937	2	Promoter (<=1kb)	promoter	-1.69978	7.25534	1.34183	0.246711	0.928192	NS	12.3325	IFI30	0.668663	auto	28	IFI30, lysosomal thiol reductase
zebrafinch	L2__NC_044998.1_+_46779618	NC_044998.1	46779603	46779626	46779618	+	TBC1D4	XM_012569819.3	52041	46727562	46744436	16875	1	Distal Intergenic		-4.47885	2.75222	6.89316	0.00865264	0.0826996	NS	12.3268	TBC1D4	0.530938	auto	1	TBC1 domain family member 4
zebrafinch	L2__NC_045002.1_+_9799769	NC_045002.1	9799733	9799851	9799769	+	ADRA2C	XM_030270647.2	-348	9800199	9810431	10233	1	Promoter (<=1kb)	promoter	-4.74721	2.58113	5.17039	0.0229751	0.158804	NS	12.2532	ADRA2C	0.834331	auto	4	adrenoceptor alpha 2C
zebrafinch	L2__NC_044999.1_-_45917840	NC_044999.1	45917836	45917865	45917840	-	LOC100228204	XM_002194448.5	0	45917427	45917855	429	2	Promoter (<=1kb)	promoter	2.28894	5.34511	7.25542	0.00706875	0.0726687	NS	12.2347	HIST2H4B	0.744511	auto	1A	histone cluster 2, H4b
zebrafinch	L2__NC_045001.1_+_58990014	NC_045001.1	58990000	58990018	58990014	+	LOC115494352	XR_003959346.2	-49616	59039634	59043020	3387	1	Distal Intergenic		-4.73792	2.58165	5.21777	0.0223572	0.155864	NS	12.2316		0.532934	auto	3
zebrafinch	L2__NC_045014.1_+_8520743	NC_045014.1	8520667	8521030	8520743	+	XBP1	XM_012578114.3	0	8520718	8524657	3940	1	Promoter (<=1kb)	promoter	-1.39004	8.79935	15.3617	8.87699e-05	0.00241348	DE	12.2314	XBP1	0.744511	auto	15	X-box binding protein 1
zebrafinch	L2__NC_045002.1_-_46615177	NC_045002.1	46615093	46615215	46615177	-	RPL34	XM_030270130.2	0	46441092	46615183	174092	2	Promoter (<=1kb)	promoter	-3.9809	3.06902	9.44348	0.00211901	0.0293774	DE	12.2175	RPL34	0.726547	auto	4	ribosomal protein L34
zebrafinch	L2__NC_044998.1_+_1793294	NC_044998.1	1793182	1793422	1793294	+	ALCAM	XM_032750177.1	-79383	1872805	1906198	33394	1	Distal Intergenic	promoter	1.89672	6.43919	9.05041	0.00262636	0.0344734	DE	12.2133	ALCAM	0.794411	auto	1	activated leukocyte cell adhesion molecule
zebrafinch	L2__NC_045028.1_-_610263	NC_045028.1	610262	610265	610263	-	LOC116806855	XM_032744619.1	-135311	471896	474954	3059	2	Distal Intergenic		-5.17875	2.35616	3.98946	0.0457858	0.245156	NS	12.2019		0.518962	chrW	W
quail	L2__NC_029538.1_-_2104580	NC_029538.1	2104479	2104650	2104580	-	MAN1C1	XM_015883364.2	0	2063380	2104610	41231	2	Promoter (<=1kb)	promoter	-3.04676	4.00072	20.862	4.93592e-06	0.00121904	top50	12.1892	MAN1C1	0.670659	auto	23	mannosidase, alpha, class 1C, member 1
zebrafinch	L2__NC_045005.1_+_22433728	NC_045005.1	22433711	22433838	22433728	+	BORCS7	XM_012574598.3	239	22433472	22436694	3223	1	Promoter (<=1kb)	promoter	-3.25231	3.74247	19.4007	1.05969e-05	0.000442671	DE	12.1716	BORCS7	0.710579	auto	6	BLOC-1 related complex subunit 7
quail	L2__NC_029526.1_-_16983354	NC_029526.1	16983260	16983406	16983354	-	NOB1	XM_015874276.1	0	16980773	16983379	2607	2	Promoter (<=1kb)	promoter	3.92196	3.09969	16.4613	4.96542e-05	0.00751621	DE	12.1569	NOB1	0.722555	auto	11	NIN1/PSMD8 binding protein 1 homolog
zebrafinch	L2__NC_045027.1_+_66517307	NC_045027.1	66517220	66517362	66517307	+	VLDLR	XR_003957176.2	0	66517236	66530161	12926	1	Promoter (<=1kb)	promoter	-2.21666	5.48063	28.3043	1.03666e-07	7.73968e-06	DE	12.1487		0.816367	chrZ	Z
zebrafinch	L2__NC_045012.1_-_12017319	NC_045012.1	12017286	12017385	12017319	-	CD74	NM_001245863.1	0	12013354	12017308	3955	2	Promoter (<=1kb)	promoter	-2.08764	5.81672	9.41829	0.00214831	0.0296283	DE	12.1433	CD74	0.636727	auto	13	CD74 molecule
zebrafinch	L2__NC_044998.1_-_40049312	NC_044998.1	40049188	40049805	40049312	-	PDGFD	XM_002199896.5	0	39913388	40049346	135959	2	Promoter (<=1kb)	promoter	-2.15288	5.63065	16.967	3.80355e-05	0.00125517	DE	12.1221	PDGFD	0.726547	auto	1	platelet derived growth factor D
zebrafinch	L2__NC_045013.1_+_5097186	NC_045013.1	5097145	5097439	5097186	+	FSCN1	NM_001245787.1	0	5097181	5099626	2446	1	Promoter (<=1kb)	promoter	-1.53837	7.87442	10.9672	0.000927388	0.01535	DE	12.1138	FSCN1	0.750499	auto	14	fascin actin-bundling protein 1
zebrafinch	L2__NC_045007.1_-_20809366	NC_045007.1	20809252	20809409	20809366	-	VAV3	XM_012575150.3	0	20660775	20809363	148589	2	Promoter (<=1kb)	promoter	-4.08904	2.962	8.54153	0.00347133	0.0420515	DE	12.1118	VAV3	0.766467	auto	8	vav 3 guanine nucleotide exchange factor
zebrafinch	L2__NC_044999.1_+_845105	NC_044999.1	845038	845143	845105	+	LOC116809214	XM_032752216.1	110	844928	851011	6084	1	Promoter (<=1kb)	promoter	-3.31556	3.65256	14.828	0.000117774	0.00295193	DE	12.1103		0.672655	auto	1A
chicken	L2__NC_006091.5_-_65429982	chr4	65429824	65430242	65429982	-	PDGFRA	NM_204749.2	0	65398425	65429966	31542	2	Promoter (<=1kb)	promoter	-2.32263	5.21014	40.3617	2.11041e-10	4.35705e-08	top50	12.1012	PDGFRA	0.560878	auto	chr4	platelet-derived growth factor receptor, alpha polypeptide
quail	L2__NW_015439896.1_-_13424	NW_015439896.1	13381	13495	13424	-	EBP	XM_015850676.2	375	8884	13756	4873	2	Promoter (<=1kb)	promoter	-1.7367	6.96403	22.0696	2.62947e-06	0.000708437	DE	12.0944		0.684631	auto
quail	L2__NC_029516.1_+_75167545	NC_029516.1	75167437	75167549	75167545	+	DPT	XM_015876395.2	0	75167501	75192859	25359	1	Promoter (<=1kb)	promoter	-3.21063	3.76143	14.281	0.000157443	0.0164178	DE	12.0766	DPT	0.487026	auto	1	dermatopontin
zebrafinch	L2__NC_045028.1_-_1725896	NC_045028.1	1725847	1726111	1725896	-	LOC116806880		138794	1862870	1864641	1772	2	Distal Intergenic		-3.49198	3.45671	13.0312	0.000306349	0.0063483	DE	12.0708		0.512974	chrW	W
zebrafinch	L2__NC_044998.1_+_59077009	NC_044998.1	59076931	59077247	59077009	+	ITM2B	XM_030272683.2	0	59076963	59104288	27326	1	Promoter (<=1kb)	promoter	-1.48457	8.12698	12.9026	0.000328135	0.00660473	DE	12.0651	ITM2B	0.720559	auto	1	integral membrane protein 2B
zebrafinch	L2__NC_044999.1_-_36281077	NC_044999.1	36281012	36281314	36281077	-	CSRP2	NM_001245456.1	0	36272516	36281140	8625	2	Promoter (<=1kb)	promoter	-1.04867	11.5007	8.95399	0.00276864	0.0358934	DE	12.0604	CSRP2	0.720559	auto	1A	cysteine and glycine rich protein 2
quail	L2__NC_029547.1_-_7894442	NC_029547.1	7894415	7894493	7894442	-	FAM214B	XM_015848330.2	0	7865629	7894429	28801	2	Promoter (<=1kb)	promoter	-3.70139	3.25314	12.3301	0.000445702	0.0339787	DE	12.0412	FAM214B	0.738523	chrZ	Z	family with sequence similarity 214 member B
zebrafinch	L2__NC_045006.1_+_38089052	NC_045006.1	38088988	38089169	38089052	+	LOC115496050	XR_003961448.2	0	38088988	38102072	13085	1	Promoter (<=1kb)	promoter	-3.1377	3.83752	19.0958	1.24318e-05	0.000501414	DE	12.041		0.656687	auto	7
zebrafinch	L2__NC_045018.1_+_12439960	NC_045018.1	12439673	12440059	12439960	+	BMP7	XM_012570263.3	0	12439818	12481575	41758	1	Promoter (<=1kb)	promoter	-2.28881	5.25409	15.012	0.000106833	0.00275644	DE	12.0256	BMP7	0.744511	auto	20	bone morphogenetic protein 7
duck	L2__NC_051776.1_-_3019579	NC_051776.1	3019423	3019598	3019579	-	NEMF	XM_038179860.1	-2045	2994945	3017553	22609	2	Promoter (2-3kb)	promoter	-2.00863	5.97822	22.4468	2.16041e-06	0.000122681	DE	12.008	NEMF	0.576846	auto	5	nuclear export mediator factor
zebrafinch	L2__NC_045027.1_-_64748275	NC_045027.1	64748190	64748390	64748275	-	BTF3	XM_032744008.1	0	64740995	64748351	7357	2	Promoter (<=1kb)	promoter	1.69541	7.08258	30.2113	3.87443e-08	3.31595e-06	DE	12.0079	BTF3	0.758483	chrZ	Z	basic transcription factor 3
zebrafinch	L2__NC_045019.1_-_7128942	NC_045019.1	7128906	7129007	7128942	-	C1QC	XM_002190874.5	119	7126893	7129025	2133	2	Promoter (<=1kb)	promoter	-4.70074	2.55445	5.03645	0.0248194	0.167092	NS	12.0078	C1QC	0.598802	auto	21	complement C1q C chain
zebrafinch	L2__NC_045015.1_-_9145786	NC_045015.1	9145651	9145866	9145786	-	PHF19	XM_030286542.2	0	9138511	9145768	7258	2	Promoter (<=1kb)	promoter	2.63354	4.55382	41.9382	9.42055e-11	1.41672e-08	DE	11.9927	PHF19	0.796407	auto	17	PHD finger protein 19
zebrafinch	L2__NC_045004.1_+_28911703	NC_045004.1	28911582	28911882	28911703	+	ZFP36L1	XM_030274482.2	37	28911545	28915232	3688	1	Promoter (<=1kb)	promoter	1.30162	9.20877	14.5329	0.000137735	0.00339564	DE	11.9863	ZFP36L1	0.704591	auto	5	ZFP36 ring finger protein like 1
quail	L2__NC_029535.1_-_10336202	NC_029535.1	10336121	10336275	10336202	-	LOC107323237	XR_001559182.2	155	10328090	10336276	8187	2	Promoter (<=1kb)	promoter	-3.43353	3.48718	7.04134	0.00796495	0.199492	NS	11.9733		0.477046	auto	20
zebrafinch	L2__NC_044998.1_+_62146448	NC_044998.1	62146374	62146558	62146448	+	TRPC4	XM_030273714.2	-6	62146564	62278078	131515	1	Promoter (<=1kb)	promoter	-3.15659	3.79285	15.5516	8.02852e-05	0.00224876	DE	11.9725	TRPC4	0.636727	auto	1	transient receptor potential cation channel subfamily C member 4
zebrafinch	L2__NC_045027.1_+_12919264	NC_045027.1	12919002	12919660	12919264	+	GAS1	XM_030257909.2	140	12918862	12922616	3755	1	Promoter (<=1kb)	promoter	1.50565	7.94544	15.519	8.1678e-05	0.00226867	DE	11.963	GAS1	0.522954	chrZ	Z	growth arrest specific 1
quail	L2__NC_029529.1_+_10876164	NC_029529.1	10876097	10876200	10876164	+	ECI1	XM_015877434.2	0	10876112	10880215	4104	1	Promoter (<=1kb)	promoter	-2.29025	5.2161	32.5507	1.16123e-08	7.32139e-06	DE	11.9462	ECI1	0.612774	auto	14	enoyl-CoA delta isomerase 1
zebrafinch	L2__NC_045028.1_-_12525247	NC_045028.1	12525235	12525255	12525247	-	LOC116806947	XR_004365990.1	-11072	12505365	12514183	8819	2	Distal Intergenic		-4.21041	2.83424	6.78865	0.00917391	0.0864582	NS	11.9333		0.562874	chrW	W
zebrafinch	L2__NC_045002.1_-_53692117	NC_045002.1	53692106	53692121	53692117	-	LOC116808251	XR_004367766.1	102207	53705542	53794313	88772	2	Intron (XR_004367765.1/LOC115495044, intron 7 of 8)		-3.11582	3.82839	4.71119	0.0299669	0.187778	NS	11.9286		0.51497	auto	4
duck	L2__NC_051773.1_+_106146717	NC_051773.1	106146527	106146834	106146717	+	VOPP1	XM_027451318.2	0	106146649	106206529	59881	1	Promoter (<=1kb)	promoter	-1.764	6.7618	83.757	5.59488e-20	1.37778e-17	DE	11.9278	VOPP1	0.810379	auto	2	vesicular, overexpressed in cancer, prosurvival protein 1
emu	L2__CM027975.1_+_9104709	CM027975.1	9104609	9104808	9104709	+	g13323.t1	g13323.t1	-13894	9118702	9137869	19168	1	Distal Intergenic	promoter	2.45701	4.85359	98.9188	2.63072e-23	2.45709e-20	top50	11.9253	IDS	0.712575	auto	4a	iduronate 2-sulfatase
chicken	L2__NC_006098.5_+_7865063	chr11	7865010	7865099	7865063	+	SHCBP1	XM_003641935.4	0	7865037	7880335	15299	1	Promoter (<=1kb)	promoter	-2.6696	4.45949	33.3311	7.77294e-09	1.12078e-06	top50	11.9051	SHCBP1	0.670659	auto	chr11	SHC binding and spindle associated 1
zebrafinch	L2__NC_045001.1_+_99381878	NC_045001.1	99381810	99381924	99381878	+	ATF3	XM_030269098.2	0	99381870	99391151	9282	1	Promoter (<=1kb)	promoter	-1.91702	6.20928	22.1286	2.54988e-06	0.000134213	DE	11.9033	ATF3	0.744511	auto	3	activating transcription factor 3
zebrafinch	L2__NC_045000.1_-_102929716	NC_045000.1	102929606	102929784	102929716	-	ARHGAP28	XM_002193403.5	458	102854552	102930064	75513	2	Promoter (<=1kb)	promoter	-2.19873	5.41278	26.7974	2.25944e-07	1.55458e-05	DE	11.9013	ARHGAP28	0.578842	auto	2	Rho GTPase activating protein 28
quail	L2__NC_029516.1_+_11565908	NC_029516.1	11565805	11566007	11565908	+	LRRC17	XM_015883077.2	0	11565864	11580567	14704	1	Promoter (<=1kb)	promoter	-2.51591	4.73011	9.03035	0.00265533	0.100936	NS	11.9005	LRRC17	0.389222	auto	1	leucine rich repeat containing 17
duck	L2__NC_051800.1_+_689847	NC_051800.1	689837	689916	689847	+	MIDN	XM_038168985.1	221	689616	700701	11086	1	Promoter (<=1kb)	promoter	2.54322	4.67608	29.3469	6.05128e-08	4.74145e-06	DE	11.8923	MIDN	0.760479	auto	29	midnolin
chicken	L2__NC_006088.5_-_31304	chr1	31285	31334	31304	-	LOC112532835	XM_025152702.1	98	29087	31383	2297	2	Promoter (<=1kb)	promoter	-3.9565	3.0045	12.9212	0.000324874	0.0120949	top50	11.8873	LOC112532835	0.610778	auto	chr1
zebrafinch	L2__NC_044999.1_+_45841614	NC_044999.1	45841545	45841799	45841614	+	LOC115493338	XM_030262840.2	0	45841622	45842013	392	1	Promoter (<=1kb)	promoter	1.4694	8.08863	3.52401	0.0604858	0.293149	NS	11.8855	HIST2H4B	0.732535	auto	1A	histone cluster 2, H4b
zebrafinch	L2__NC_045028.1_-_15473578	NC_045028.1	15473547	15473582	15473578	-	LOC116806970	XR_004366009.1	-180164	15286417	15293418	7002	2	Distal Intergenic		-4.67438	2.54192	4.32386	0.0375815	0.21595	NS	11.8819		0.556886	chrW	W
emu	L2__JABVCD010000454.1_-_16325	JABVCD010000454.1	16230	16360	16325	-	g16775.t1	g16775.t1	-652	15376	15708	333	2	Promoter (<=1kb)	promoter	-1.71836	6.90636	73.3222	1.1012e-17	7.07105e-15	top50	11.8676	MRPS12	0.700599	auto		mitochondrial ribosomal protein S12
zebrafinch	L2__NC_045006.1_-_37478000	NC_045006.1	37477966	37478005	37478000	-	TRNAG-GCC-2		196	37478092	37478162	71	2	Promoter (<=1kb)	promoter	-4.67101	2.5395	4.88281	0.0271254	0.175614	NS	11.862		0.658683	auto	7
zebrafinch	L2__NC_045000.1_-_91985095	NC_045000.1	91985088	91985096	91985095	-	LOC100232083	XM_030265831.2	160994	91992720	92146082	153363	2	Distal Intergenic		-5.11397	2.31829	3.77788	0.0519344	0.26549	NS	11.8557	DNAH5L	0.530938	auto	2	dynein axonemal heavy chain 5-like
quail	L2__NC_029516.1_+_21843802	NC_029516.1	21843796	21844009	21843802	+	ANKRD7	XM_015853503.2	0	21843805	21846250	2446	1	Promoter (<=1kb)	promoter	-2.94547	4.01795	22.9313	1.67896e-06	0.000508292	DE	11.8347	ANKRD26	0.590818	auto	1	ankyrin repeat domain 26
turkey	L2__HG999697.1_+_8526805	HG999697.1	8526473	8526922	8526805	+	g18662	g18662.t1	0	8526885	8558219	31335	1	Promoter (<=1kb)	promoter	2.07791	5.69455	12.1848	0.000481813	0.0188392	top50	11.8328	COL9A3	0.520958	auto	22	collagen type IX alpha 3 chain
zebrafinch	L2__NC_044999.1_+_35131164	NC_044999.1	35131161	35131177	35131164	+	TRHDE	XM_030259934.2	404615	34726546	34936030	209485	1	Distal Intergenic		-4.66537	2.53558	4.82243	0.0280917	0.180269	NS	11.8294	TRHDE	0.512974	auto	1A	thyrotropin releasing hormone degrading enzyme
quail	L2__NC_029528.1_-_11119347	NC_029528.1	11119121	11119671	11119347	-	STC2	XM_015876362.2	0	11108938	11119488	10551	2	Promoter (<=1kb)	promoter	1.49838	7.88836	7.98935	0.00470533	0.144254	NS	11.8198	STC2	0.766467	auto	13	stanniocalcin 2
zebrafinch	L2__NC_045000.1_+_2144927	NC_045000.1	2144603	2145006	2144927	+	GJC2	XM_030264134.2	1304	2143299	2152471	9173	1	Promoter (1-2kb)	promoter	1.90003	6.2164	27.1674	1.86574e-07	1.31414e-05	DE	11.8113	GJC2	0.538922	auto	2	gap junction protein gamma 2
turkey	L2__HG999708.1_-_3112615	HG999708.1	3112614	3112617	3112615	-	g19233	g19233.t1	-7488	3099266	3105129	5864	2	Distal Intergenic		-5.61263	2.10339	8.53648	0.00348099	0.0865842	NS	11.8056	MTHFD2	0.496	auto	24	methylenetetrahydrofolate dehydrogenase (NADP+ dependent) 2, methenyltetrahydrofolate cyclohydrolase
quail	L2__NC_029516.1_+_100203532	NC_029516.1	100203353	100203632	100203532	+	NDP	XM_015884147.2	709	100202644	100222361	19718	1	Promoter (<=1kb)	promoter	-3.3657	3.50656	10.2986	0.00133133	0.0650755	NS	11.802	NDP	0.548902	auto	1	NDP, norrin cystine knot growth factor
zebrafinch	L2__NC_045000.1_-_47538535	NC_045000.1	47538498	47538679	47538535	-	SFRP4	XM_030265201.2	527	47528360	47539025	10666	2	Promoter (<=1kb)	promoter	2.57403	4.58396	25.3032	4.89907e-07	3.14466e-05	DE	11.7993	SFRP4	0.684631	auto	2	secreted frizzled related protein 4
chicken	L2__NC_006088.5_+_140249334	chr1	140249144	140249528	140249334	+	COL4A2	XM_015277855.2	0	140249172	140390985	141814	1	Promoter (<=1kb)	promoter	2.15247	5.48026	52.3384	4.67158e-13	1.51559e-10	top50	11.7961	COL4A2	0.772455	auto	chr1	collagen type IV alpha 2 chain
turkey	L2__HG999681.1_+_87596938	HG999681.1	87596725	87597017	87596938	+	g6504	g6504.t1	-5170	87602187	87607708	5522	1	Distal Intergenic	promoter	-1.38308	8.5277	8.18123	0.0042326	0.100827	NS	11.7945	GSTAL1	0.349301	auto	2
zebrafinch	L2__NC_045028.1_-_10610602	NC_045028.1	10610555	10610655	10610602	-	LOC116806961	XM_032744771.1	-35719	10565606	10574936	9331	2	Distal Intergenic		-5.1017	2.31081	4.00438	0.0453823	0.244243	NS	11.7891		0.602794	chrW	W
zebrafinch	L2__NW_022611533.1_+_4777	NW_022611533.1	4730	4791	4777	+	LOC115497506	XM_032745487.1	-1631	6422	12323	5902	1	Promoter (1-2kb)	promoter	-3.71732	3.16801	4.17338	0.0410639	0.228189	NS	11.7765		0.556886	auto
zebrafinch	L2__NC_045016.1_+_1512676	NC_045016.1	1512630	1512773	1512676	+	LOC115497622	XM_030287230.2	-6684	1519457	1521014	1558	1	Intron (XM_030287228.2/NPLOC4, intron 12 of 16)		-4.65205	2.53048	3.50068	0.0613437	0.295545	NS	11.7719		0.612774	auto	18
zebrafinch	L2__NC_045001.1_-_32863735	NC_045001.1	32863660	32863785	32863735	-	PGM3	XM_012572857.3	-43477	32812021	32820308	8288	2	Intron (XM_030267522.2/ME1, intron 6 of 13)		-4.03167	2.91983	6.33614	0.0118302	0.103178	NS	11.7718	PGM3	0.431138	auto	3	phosphoglucomutase 3
zebrafinch	L2__NC_044998.1_+_62255856	NC_044998.1	62255853	62255862	62255856	+	TRPC4	XM_030273733.2	16115	62239738	62278406	38669	1	Intron (XM_030273714.2/TRPC4, intron 6 of 11)		-5.09734	2.30903	3.7407	0.0531022	0.268237	NS	11.7699	TRPC4	0.506986	auto	1	transient receptor potential cation channel subfamily C member 4
turkey	L2__CAJPIY010000024.1_-_4420	CAJPIY010000024.1	4130	4491	4420	-	g23907	g23907.t1	0	460	4399	3940	2	Promoter (<=1kb)	promoter	1.51363	7.77357	28.0669	1.17191e-07	2.30338e-05	top50	11.7663		0.600798	auto
zebrafinch	L2__NC_045028.1_+_16984292	NC_045028.1	16984288	16984295	16984292	+	LOC116806894	XM_032744717.1	-172683	17156978	17170053	13076	1	Distal Intergenic		-4.65397	2.52778	5.06533	0.024409	0.165456	NS	11.7642	SUB1	0.50499	chrW	W	SUB1 regulator of transcription
quail	L2__NC_029517.1_-_117449495	NC_029517.1	117449346	117449587	117449495	-	CTHRC1	XM_015856149.2	2003	117446932	117451349	4418	2	Promoter (2-3kb)	promoter	-1.34781	8.72185	7.38661	0.00657112	0.1762	NS	11.7554	CTHRC1	0.720559	auto	2	collagen triple helix repeat containing 1
duck	L2__NC_051781.1_+_22467895	NC_051781.1	22467850	22467932	22467895	+	LOC113841896	XR_005268442.1	-302	22468234	22475878	7645	1	Promoter (<=1kb)	promoter	2.75088	4.27222	31.777	1.72929e-08	1.4195e-06	DE	11.7524		0.449102	auto	10
zebrafinch	L2__NC_045012.1_+_12076183	NC_045012.1	12076119	12076188	12076183	+	MYOZ3	XM_030283946.2	-7204	12083392	12090050	6659	1	Intron (XM_030283945.2/SYNPO, intron 2 of 3)		2.63578	4.45803	30.3347	3.63556e-08	3.13702e-06	DE	11.7504		0.654691	auto	13
zebrafinch	L2__NC_045024.1_+_2138568	NC_045024.1	2138520	2138629	2138568	+	FOXP4	XM_030291731.2	80	2138440	2197346	58907	1	Promoter (<=1kb)	promoter	3.23166	3.63038	26.3205	2.89207e-07	1.92689e-05	DE	11.7322	FOXP4L	0.812375	auto	26
chicken	L2__NW_020110161.1_-_165123		165117	165307	165123	-	LOC107049719	XM_025146258.1	-2128	159503	163179	3677	2	Promoter (2-3kb)	promoter	-3.22624	3.63081	10.1298	0.00145887	0.0387497	top50	11.7139	LOC107049719	0.700599	auto
quail	L2__NC_029547.1_-_33133730	NC_029547.1	33133598	33133773	33133730	-	NMRK1	XM_015849122.2	0	33125252	33133651	8400	2	Promoter (<=1kb)	promoter	3.88304	3.01425	16.0816	6.06695e-05	0.00849826	DE	11.7045	NMRK1	0.682635	chrZ	Z	nicotinamide riboside kinase 1
duck	L2__NW_024010378.1_+_160368	NW_024010378.1	160318	160485	160368	+	LOC113841989	XM_038172874.1	-1449	161934	166582	4649	1	Promoter (1-2kb)	promoter	-1.65668	7.05901	16.2456	5.5639e-05	0.00212191	DE	11.6945		0.684631	auto
zebrafinch	L2__NC_045011.1_-_14033690	NC_045011.1	14033588	14033772	14033690	-	PCBP4	XM_030283038.2	0	14027654	14033720	6067	2	Promoter (<=1kb)	promoter	-4.01475	2.91042	5.6885	0.0170765	0.131889	NS	11.6846	PCBP4	0.674651	auto	12	poly(rC) binding protein 4
zebrafinch	L2__NC_045002.1_-_40775882	NC_045002.1	40775875	40775896	40775882	-	LOC116808242	XR_004367743.1	-76771	40667563	40699125	31563	2	Distal Intergenic		-4.63724	2.51793	4.80931	0.0283064	0.181144	NS	11.6763		0.52495	auto	4
zebrafinch	L2__NC_045021.1_+_2303463	NC_045021.1	2303412	2303483	2303463	+	TMEM234	XM_032752556.1	0	2303418	2306318	2901	1	Promoter (<=1kb)	promoter	-2.28204	5.1151	21.3012	3.92483e-06	0.000193975	DE	11.6729		0.590818	auto	23
duck	L2__NC_051772.1_+_123571912	NC_051772.1	123571720	123572014	123571912	+	LOC119716402	LOC119716402	-2529	123574543	123575532	990	1	Promoter (2-3kb)	promoter	-1.42937	8.16601	15.3266	9.04327e-05	0.00320258	DE	11.6722		0.493014	auto	1
zebrafinch	L2__NW_022611595.1_+_3031	NW_022611595.1	2976	3080	3031	+	FDX2	XM_030259923.2	450	2526	4038	1513	1	Promoter (<=1kb)	promoter	-3.1719	3.67905	17.1042	3.53838e-05	0.00120157	DE	11.6696		0.748503	auto
duck	L2__NC_051772.1_-_129151281	NC_051772.1	129151223	129151363	129151281	-	RAB9A	XM_038172978.1	0	129138501	129151243	12743	2	Promoter (<=1kb)	promoter	-3.05085	3.8198	61.0381	5.59796e-15	9.46055e-13	DE	11.6536	RAB9A	0.750499	auto	1	RAB9A, member RAS oncogene family
zebrafinch	L2__NC_045000.1_+_131479562	NC_045000.1	131479319	131479586	131479562	+	POLR2K	NM_001245757.1	-190189	131669775	131673281	3507	1	Exon (XM_002198879.5/VPS13B, exon 37 of 62)		2.96837	3.92342	28.4488	9.62102e-08	7.4471e-06	DE	11.6461		0.373253	auto	2
peacock	L2__scaffold8707_len9021_cov0_single_+_2637	scaffold8707_len9021_cov0_single	2526	2652	2637	+	g18293	g18293.t1	-93	2745	3937	1193	1	Promoter (<=1kb)	promoter	1.98595	5.85362	23.7222	1.11291e-06	0.000150552	top50	11.625	CNN1	0.704591	auto		calponin 1
zebrafinch	L2__NC_045000.1_+_16593983	NC_045000.1	16593940	16594098	16593983	+	LOC115494136	XM_030267196.2	-195	16594293	16612340	18048	1	Promoter (<=1kb)	promoter	-3.60629	3.22318	9.31191	0.0022767	0.0309648	DE	11.6237	LOC101748058	0.652695	auto	2
quail	L2__NC_029520.1_-_19802479	NC_029520.1	19802415	19802545	19802479	-	TP53I11	XM_015864506.2	0	19784052	19802518	18467	2	Promoter (<=1kb)	promoter	-3.03316	3.82847	7.40917	0.00648922	0.174617	NS	11.6124	TP53I11	0.740519	auto	5	tumor protein p53 inducible protein 11
quail	L2__NC_029542.1_-_125057	NC_029542.1	125038	125264	125057	-	LOC107324962	XR_001559592.2	-20148	99585	105116	5532	2	Distal Intergenic	promoter	-3.30335	3.51529	15.298	9.18148e-05	0.0110472	DE	11.6122		0.752495	auto	27
chicken	L2__NC_006101.5_+_10426256	chr14	10426170	10426315	10426256	+	CARHSP1	XM_414938.6	0	10426257	10453351	27095	1	Promoter (<=1kb)	promoter	-2.40805	4.82162	47.7399	4.86697e-12	1.38161e-09	top50	11.6107	CARHSP1	0.746507	auto	chr14	calcium regulated heat stable protein 1
zebrafinch	L2__NC_044998.1_-_112185556	NC_044998.1	112185499	112185657	112185556	-	SIM2	XM_030284346.2	-726	112128163	112184931	56769	2	Promoter (<=1kb)	promoter	-2.14854	5.40359	17.5469	2.80302e-05	0.00097384	DE	11.6098	SIM2	0.592814	auto	1	SIM bHLH transcription factor 2
turkey	L2__HG999681.1_+_82018293	HG999681.1	82018275	82018355	82018293	+	g6382	g6382.t1	4753	82013522	82084590	71069	1	Intron (g6382.t1/g6382, intron 1 of 26)		4.58223	2.53187	6.79178	0.00915785	0.175859	NS	11.6016	COL9A1	0.318421	auto	2	collagen type IX alpha 1 chain
zebrafinch	L2__NC_045004.1_-_37866130	NC_045004.1	37866111	37866233	37866130	-	SLC25A21	XM_032748829.1	77338	37707593	37943449	235857	2	Intron (XM_002199821.4/SLC25A21, intron 1 of 9)		-3.68171	3.15055	10.0105	0.0015565	0.0232086	DE	11.5994	SLC25A21	0.46507	auto	5	solute carrier family 25 member 21
zebrafinch	L2__NC_045016.1_+_2652091	NC_045016.1	2651972	2652102	2652091	+	LOC115497648	XM_030287411.2	0	2652006	2683258	31253	1	Promoter (<=1kb)	promoter	3.36839	3.44192	19.0763	1.25596e-05	0.000502719	DE	11.5937	ABCA9	0.520958	auto	18	ATP binding cassette subfamily A member 9
quail	L2__NC_029517.1_+_18509504	NC_029517.1	18509421	18509808	18509504	+	ITGA8	XM_015853426.2	0	18509523	18595652	86130	1	Promoter (<=1kb)	promoter	-1.78013	6.51182	4.33845	0.0372609	0.471285	NS	11.5919	ITGA8	0.640719	auto	2	integrin subunit alpha 8
zebrafinch	L2__NC_045001.1_-_43546930	NC_045001.1	43546928	43546944	43546930	-	LOC115494310	XR_004367306.1	-12078	43510404	43534866	24463	2	Distal Intergenic		-5.06354	2.28884	3.9609	0.0465689	0.248344	NS	11.5896		0.512974	auto	3
zebrafinch	L2__NC_045002.1_-_67869662	NC_045002.1	67869661	67869816	67869662	-	LOC115495124	XR_004367836.1	-25952	67841782	67843864	2083	2	5' UTR	promoter	-4.6257	2.50547	3.8688	0.0491916	0.257049	NS	11.5895		0.672655	auto	4
emu	L2__CM027957.1_+_23136140	CM027957.1	23136045	23136226	23136140	+	g10303.t1	g10303.t1	5955	23130090	23131923	1834	1	Distal Intergenic		-3.00539	3.85464	29.5258	5.51777e-08	7.2679e-06	DE	11.5847	EGR1	0.804391	auto	13	early growth response 1
peacock	L2__scaffold274_len196808_cov0_+_128001	scaffold274_len196808_cov0	127913	128126	128001	+	g5137	g5137.t1	-606	128732	130714	1983	1	Promoter (<=1kb)	promoter	3.12745	3.70193	20.2367	6.84292e-06	0.000694271	top50	11.5776	EN1	0.730539	auto		engrailed homeobox 1
zebrafinch	L2__NC_045019.1_-_7132060	NC_045019.1	7132046	7132124	7132060	-	LOC101233409	XM_012570469.3	2024	7130011	7134070	4060	2	Promoter (2-3kb)	promoter	-4.34644	2.66321	4.92814	0.0264228	0.173304	NS	11.5755		0.540918	auto	21
zebrafinch	L2__NC_045001.1_-_24694931	NC_045001.1	24694905	24694983	24694931	-	KHDRBS2	XR_003959172.2	-127	24357226	24694856	337631	2	Promoter (<=1kb)	promoter	-2.21402	5.22665	7.88522	0.00498405	0.0561747	NS	11.5719		0.778443	auto	3
zebrafinch	L2__NC_045003.1_-_15387187	NC_045003.1	15387181	15387243	15387187	-	LOC100230348	XM_002198938.4	0	15383114	15387232	4119	2	Promoter (<=1kb)	promoter	-2.50745	4.61383	13.8852	0.00019432	0.00441815	DE	11.5689	ES1ML2	0.616766	auto	4A
quail	L2__NC_029517.1_-_82901668	NC_029517.1	82901559	82901780	82901668	-	TIMM21	XM_015855174.2	0	82897235	82901679	4445	2	Promoter (<=1kb)	promoter	-2.28212	5.06647	22.5706	2.02558e-06	0.000576063	DE	11.5623	TIMM21	0.672655	auto	2	translocase of inner mitochondrial membrane 21
chicken	L2__NC_006106.5_+_6732883	chr19	6732815	6732958	6732883	+	UBB	XM_004946664.3	0	6732884	6734639	1756	1	Promoter (<=1kb)	promoter	-0.963582	11.9925	15.0828	0.000102895	0.00467349	top50	11.5558	UBB	0.558882	auto	chr19	ubiquitin B
zebrafinch	L2__NC_044999.1_-_61964252	NC_044999.1	61964185	61964300	61964252	-	MPPED1	XM_030263411.2	0	61901234	61964278	63045	2	Promoter (<=1kb)	promoter	3.58262	3.22487	15.3578	8.89552e-05	0.00241348	DE	11.5535	MPPED1	0.642715	auto	1A	metallophosphoesterase domain containing 1
zebrafinch	L2__NC_045001.1_-_55340650	NC_045001.1	55340513	55340785	55340650	-	ACAT2	XM_002189416.3	0	55332180	55340679	8500	2	Promoter (<=1kb)	promoter	1.48041	7.80027	12.7243	0.00036093	0.00710189	DE	11.5476	ACAT2	0.770459	auto	3	acetyl-CoA acetyltransferase 2
zebrafinch	L2__NC_045003.1_+_818627	NC_045003.1	818594	818677	818627	+	XKRX	XM_030272393.2	0	818671	824621	5951	1	Promoter (<=1kb)	promoter	-3.5918	3.21293	7.68364	0.00557236	0.061296	NS	11.5402	XKRX	0.832335	auto	4A	XK related, X-linked
zebrafinch	L2__NC_045010.1_+_20239345	NC_045010.1	20239231	20239431	20239345	+	MIR140	NR_049082.1	-3365	20242796	20242867	72	1	Intron (XM_030282548.2/WWP2, intron 11 of 24)	promoter	-2.15945	5.3363	20.1317	7.229e-06	0.000326608	DE	11.5235		0.628743	auto	11
zebrafinch	L2__NC_045027.1_-_26779000	NC_045027.1	26778974	26779004	26779000	-	LOC116806845	XR_004365915.1	-49743	26726866	26729261	2396	2	Distal Intergenic		-4.60412	2.5004	3.49365	0.0616046	0.296124	NS	11.5121		0.50499	chrZ	Z
chicken	L2__NC_006093.5_-_20483465	chr6	20483426	20483530	20483465	-	ANKRD1	NM_204405.1	0	20474777	20483465	8689	2	Promoter (<=1kb)	promoter	2.0704	5.55459	31.5708	1.92297e-08	2.6072e-06	top50	11.5002	ANKRD1	0.491018	auto	chr6	ankyrin repeat domain 1
zebrafinch	L2__NC_045004.1_-_53723723	NC_045004.1	53723698	53723888	53723723	-	AHNAK2	XM_030275111.2	372	53672021	53724070	52050	2	Promoter (<=1kb)	promoter	1.99274	5.76993	15.27	9.31851e-05	0.00250245	DE	11.498	AHNAK2	0.467066	auto	5	AHNAK nucleoprotein 2
zebrafinch	L2__NC_044999.1_+_27329336	NC_044999.1	27329148	27329515	27329336	+	PDZRN4	XM_030258315.2	0	27329375	27558025	228651	1	Promoter (<=1kb)	promoter	-2.31558	4.96446	11.118	0.000854928	0.0145864	DE	11.4956	PDZRN4	0.792415	auto	1A	PDZ domain containing ring finger 4
emu	L2__CM027974.1_-_20937746	CM027974.1	20937710	20937840	20937746	-	g12582.t1	g12582.t1	0	20932888	20937717	4830	2	Promoter (<=1kb)	promoter	1.13639	10.1154	39.8226	2.78115e-10	6.07947e-08	top50	11.495	RPS6	0.760479	chrZ	Z	ribosomal protein S6
zebrafinch	L2__NC_045000.1_+_1272899	NC_045000.1	1272790	1273603	1272899	+	ALS2CL	XM_032746577.1	0	1272847	1315218	42372	1	Promoter (<=1kb)	promoter	-1.70966	6.71958	20.8937	4.85483e-06	0.000231948	DE	11.4882	ALS2CL	0.463074	auto	2
zebrafinch	L2__NC_045014.1_-_5425450	NC_045014.1	5425268	5425558	5425450	-	CLTCL1	XM_012578100.3	0	5392920	5425463	32544	2	Promoter (<=1kb)	promoter	1.52122	7.54227	21.3207	3.88512e-06	0.000192918	DE	11.4734	CLTCL1	0.726547	auto	15	clathrin, heavy chain-like 1
duck	L2__NC_051773.1_+_129051960	NC_051773.1	129051868	129052064	129051960	+	HOXA11	XM_005022069.5	0	129051910	129056189	4280	1	Promoter (<=1kb)	promoter	-3.14893	3.64311	52.9091	3.49342e-13	5.01829e-11	DE	11.4719	HOXA11	0.622754	auto	2	homeobox A11
emu	L2__CM027950.1_-_4861859	CM027950.1	4861809	4861941	4861859	-	g6644.t1	g6644.t1	-2752	4850001	4859189	9189	2	Promoter (2-3kb)	promoter	-2.13108	5.37943	16.6715	4.44434e-05	0.00256523	top50	11.464	BUB3	0.782435	auto	6	BUB3, mitotic checkpoint protein
quail	L2__NC_029516.1_-_46690222	NC_029516.1	46690197	46690305	46690222	-	LGALS1	XM_015862685.1	1332	46688316	46691529	3214	2	Promoter (1-2kb)	promoter	-1.85037	6.19448	9.10787	0.00254512	0.0991118	NS	11.4621	LGALS1	0.538922	auto	1
duck	L2__NC_051772.1_+_123572259	NC_051772.1	123572044	123572633	123572259	+	LOC119716402	LOC119716402	-1910	123574543	123575532	990	1	Promoter (1-2kb)	promoter	-1.33903	8.55472	13.7013	0.000214305	0.00632566	DE	11.4551		0.510978	auto	1
zebrafinch	L2__NC_045003.1_-_6134297	NC_045003.1	6134295	6134309	6134297	-	HEPH	XM_030272491.2	0	6106679	6134305	27627	2	Promoter (<=1kb)	promoter	3.96768	2.88524	10.4578	0.00122134	0.0191326	DE	11.4477	HEPH	0.826347	auto	4A	hephaestin
zebrafinch	L2__NC_045019.1_-_1052027	NC_045019.1	1052018	1052099	1052027	-	DFFA	XM_030289109.2	0	1047981	1052032	4052	2	Promoter (<=1kb)	promoter	-3.20203	3.5654	14.181	0.000166038	0.0039345	DE	11.4165	DFFA	0.784431	auto	21	DNA fragmentation factor subunit alpha
duck	L2__NC_051772.1_-_129640509	NC_051772.1	129640398	129640680	129640509	-	PRPS2	XM_038173007.1	0	129613775	129640503	26729	2	Promoter (<=1kb)	promoter	2.4969	4.56529	32.0375	1.51225e-08	1.26545e-06	DE	11.3991	PRPS2	0.654691	auto	1	phosphoribosyl pyrophosphate synthetase 2
duck	L2__NC_051776.1_-_25515178	NC_051776.1	25515157	25515243	25515178	-	SSTR1	XM_027458067.2	0	25511331	25515206	3876	2	Promoter (<=1kb)	promoter	3.42298	3.32808	7.24315	0.00711721	0.0976802	NS	11.3919	SSTR1	0.744511	auto	5	somatostatin receptor 1
zebrafinch	L2__NC_045009.1_-_12854768	NC_045009.1	12854725	12854881	12854768	-	ACAN	XM_030281421.2	195	12808228	12854920	46693	2	Promoter (<=1kb)	promoter	-4.58649	2.48273	4.29709	0.0381777	0.218598	NS	11.387	ACAN	0.437126	auto	10	aggrecan
zebrafinch	L2__NC_045006.1_-_17959116	NC_045006.1	17959102	17959255	17959116	-	ZNF385B	XM_002199595.4	0	17803313	17959154	155842	2	Promoter (<=1kb)	promoter	-3.49759	3.2547	6.84392	0.00889432	0.0843518	NS	11.3836	ZNF385B	0.824351	auto	7	zinc finger protein 385B
zebrafinch	L2__NC_045008.1_-_803590	NC_045008.1	803552	803592	803590	-	LOC116808705	XR_004368715.1	-30871	767832	772721	4890	2	Distal Intergenic	promoter	-4.57919	2.48514	3.44002	0.0636349	0.302158	NS	11.3799		0.720559	auto	9
duck	L2__NC_051799.1_+_2600363	NC_051799.1	2600329	2600393	2600363	+	LOC101793676	XM_038168733.1	169	2600160	2605379	5220	1	Promoter (<=1kb)	promoter	2.7961	4.06467	29.7665	4.87344e-08	3.88928e-06	DE	11.3652	KRT14	0.560878	auto	28	keratin 14
turkey	L2__HG999685.1_+_24006967	HG999685.1	24006791	24007361	24006967	+	g10597	g10597.t1	0	24006985	24007922	938	1	Promoter (<=1kb)	promoter	1.52423	7.45632	36.7493	1.34342e-09	4.64361e-07	top50	11.3651	CHAC1	0.463074	auto	5	ChaC glutathione specific gamma-glutamylcyclotransferase 1
zebrafinch	L2__NC_045002.1_+_61087807	NC_045002.1	61087763	61087864	61087807	+	MEPE	XM_030271938.2	-2928	61090792	61095458	4667	1	Promoter (2-3kb)	promoter	-5.02601	2.2607	3.76869	0.0522205	0.265953	NS	11.3623		0.582834	auto	4
zebrafinch	L2__NC_045010.1_-_1703273	NC_045010.1	1703258	1703336	1703273	-	RRAD	XM_030282370.2	0	1698731	1703276	4546	2	Promoter (<=1kb)	promoter	-1.83901	6.1762	22.0693	2.62986e-06	0.000137734	DE	11.3581	RRAD	0.802395	auto	11	RRAD, Ras related glycolysis inhibitor and calcium channel regulator
quail	L2__NC_029519.1_-_25383343	NC_029519.1	25383174	25383431	25383343	-	SLC7A11	XM_015861084.2	1325	25326581	25384499	57919	2	Promoter (1-2kb)	promoter	2.13881	5.3054	19.9136	8.10216e-06	0.00191458	DE	11.3472	SLC7A11	0.55489	auto	4	solute carrier family 7 member 11
zebrafinch	L2__NC_045014.1_-_3876979	NC_045014.1	3876842	3877044	3876979	-	HSPB8	XM_012578091.3	0	3872832	3876976	4145	2	Promoter (<=1kb)	promoter	-1.67872	6.7583	17.8621	2.37505e-05	0.000836192	DE	11.3453	HSPB8	0.556886	auto	15	heat shock protein family B (small) member 8
zebrafinch	L2__NC_044999.1_-_45928337	NC_044999.1	45928129	45928408	45928337	-	LOC100229276	XM_002194951.4	0	45926970	45928336	1367	2	Promoter (<=1kb)	promoter	1.43909	7.87574	2.29464	0.129822	0.455544	NS	11.3339	HIST1H2A4L1	0.628743	auto	1A	histone cluster 1, H2A-IV-like 1 (similar to human histone cluster 2, class H2A, member C)
chicken	L2__NW_020109758.1_-_108325		108293	108373	108325	-	LOC417056	XM_015302135.2	0	104794	108369	3576	2	Promoter (<=1kb)	promoter	-2.59156	4.36407	30.9277	2.67817e-08	3.42654e-06	top50	11.3097	LOC417056	0.734531	auto
quail	L2__NC_029516.1_-_43814542	NC_029516.1	43814433	43814548	43814542	-	LOC107312635	XM_015860261.2	116	43813731	43814549	819	2	Promoter (<=1kb)	promoter	1.44814	7.80355	11.5793	0.000666889	0.0433056	DE	11.3006	HIST1H4I	0.552894	auto	1	histone cluster 1, H4i
turkey	L2__HG999709.1_+_402910	HG999709.1	402804	402971	402910	+	g19794	g19794.t1	0	402953	405832	2880	1	Promoter (<=1kb)	promoter	-2.42361	4.66243	68.5547	1.23407e-16	1.76719e-13	top50	11.2999		0.71246	auto	27
zebrafinch	L2__NC_045009.1_+_10585170	NC_045009.1	10585127	10585388	10585170	+	PDE8A	XM_032750308.1	0	10585191	10711669	126479	1	Promoter (<=1kb)	promoter	-2.7764	4.06897	20.1072	7.32196e-06	0.000327993	DE	11.2971	PDE8A	0.720559	auto	10	phosphodiesterase 8A
zebrafinch	L2__NC_045001.1_-_43688279	NC_045001.1	43688245	43688291	43688279	-	SESN1	XM_030267714.2	-112	43633474	43688179	54706	2	Promoter (<=1kb)	promoter	-3.71722	3.03471	7.63917	0.00571143	0.0626294	NS	11.2807	SESN1	0.411178	auto	3	sestrin 1
quail	L2__NC_029522.1_-_18561965	NC_029522.1	18561960	18561981	18561965	-	EN1	XM_015868612.2	-242	18558876	18561739	2864	2	Promoter (<=1kb)	promoter	-3.99855	2.82001	6.26426	0.0123198	0.251709	NS	11.2759	EN1	0.479042	auto	7	engrailed homeobox 1
duck	L2__NW_024010378.1_+_162926	NW_024010378.1	162876	162976	162926	+	LOC113841989	XM_038172875.1	942	161934	166582	4649	1	Promoter (<=1kb)	promoter	-1.59934	7.04741	15.2042	9.64885e-05	0.00336694	DE	11.2712		0.684631	auto
zebrafinch	L2__NC_045024.1_-_659171	NC_045024.1	659153	659219	659171	-	G0S2	XM_002198652.5	0	658106	659186	1081	2	Promoter (<=1kb)	promoter	2.59296	4.34537	20.2348	6.84946e-06	0.000314866	DE	11.2674		0.636727	auto	26
zebrafinch	L2__NC_044998.1_-_94981519	NC_044998.1	94981322	94981644	94981519	-	LOC115495880	XR_003961215.2	12591	94992346	94993913	1568	2	Distal Intergenic		-1.85523	6.07122	11.5162	0.000689917	0.0121451	DE	11.2635		0.580838	auto	1
zebrafinch	L2__NC_045007.1_-_14596997	NC_045007.1	14596946	14597045	14596997	-	COL24A1	XM_030279099.2	0	14480782	14597024	116243	2	Promoter (<=1kb)	promoter	-4.56545	2.46711	4.13588	0.0419833	0.230667	NS	11.2635	COL24A1	0.788423	auto	8	collagen type XXIV alpha 1 chain
quail	L2__NC_029520.1_-_34460555	NC_029520.1	34460437	34460656	34460555	-	LTBP2	XM_015865158.2	0	34404541	34460643	56103	2	Promoter (<=1kb)	promoter	-1.78227	6.31589	14.3302	0.000153384	0.0161742	DE	11.2566	LTBP2	0.694611	auto	5	latent transforming growth factor beta binding protein 2
duck	L2__NC_051773.1_+_54193747	NC_051773.1	54193676	54193972	54193747	+	TMEM200C	XM_027452016.2	0	54193696	54198651	4956	1	Promoter (<=1kb)	promoter	2.94529	3.81917	14.9279	0.000111698	0.00382412	DE	11.2486	TMEM200C	0.804391	auto	2	transmembrane protein 200C
zebrafinch	L2__NW_022611549.1_+_218630	NW_022611549.1	218529	218640	218630	+	CNN1	XM_030259952.2	63	218466	226390	7925	1	Promoter (<=1kb)	promoter	-2.56399	4.38687	23.4101	1.30886e-06	7.48826e-05	DE	11.2479	CNN1	0.750499	auto		calponin 1
zebrafinch	L2__NC_045004.1_+_49836727	NC_045004.1	49836653	49836797	49836727	+	EML1	XM_030274972.2	0	49836731	49957487	120757	1	Promoter (<=1kb)	promoter	-4.08432	2.74941	5.95906	0.0146418	0.118642	NS	11.2295	EML1	0.520958	auto	5	EMAP like 1
turkey	L2__HG999692.1_+_4661744	HG999692.1	4661667	4661788	4661744	+	g15885	g15885.t1	-30129	4691917	4714272	22356	1	Distal Intergenic		2.25357	4.9821	51.7466	6.31468e-13	4.52131e-10	DE	11.2275	PPARG	0.516966	auto	14	peroxisome proliferator-activated receptor gamma
quail	L2__NC_029517.1_+_95848724	NC_029517.1	95848625	95848869	95848724	+	LOC107310125	XM_015855483.2	0	95848747	95869513	20767	1	Promoter (<=1kb)	promoter	-3.0497	3.6807	10.8394	0.000993643	0.0565077	NS	11.225	DSG2	0.646707	auto	2	desmoglein 2
zebrafinch	L2__NC_045000.1_+_23789296	NC_045000.1	23789266	23789340	23789296	+	LOC115493657	XR_004366921.1	-123886	23913226	23971815	58590	1	Distal Intergenic		-4.07989	2.74804	4.55375	0.0328467	0.198951	NS	11.2117		0.55489	auto	2
zebrafinch	L2__NC_044998.1_+_61301187	NC_044998.1	61300969	61301344	61301187	+	LHFPL6	XM_030273569.2	0	61301147	61437530	136384	1	Promoter (<=1kb)	promoter	1.46904	7.63195	5.42544	0.0198455	0.145382	NS	11.2116	LHFP	0.790419	auto	1
quail	L2__NC_029518.1_+_79606984	NC_029518.1	79606928	79607045	79606984	+	COL21A1	XM_015859231.2	0	79606947	79706382	99436	1	Promoter (<=1kb)	promoter	-2.99531	3.74237	3.73937	0.0531445	0.54951	NS	11.2096	COL21A1	0.716567	auto	3	collagen type XXI alpha 1 chain
zebrafinch	L2__NC_045007.1_-_19257514	NC_045007.1	19257448	19257773	19257514	-	OLFM3	XM_002186979.5	0	19208352	19257628	49277	2	Promoter (<=1kb)	promoter	-2.55685	4.38105	23.6212	1.1729e-06	6.8198e-05	DE	11.2017	OLFM3	0.770459	auto	8	olfactomedin 3
zebrafinch	L2__NC_044998.1_+_100287763	NC_044998.1	100287751	100287774	100287763	+	PHEX	XM_012569468.3	35608	100252143	100356781	104639	1	Intron (XM_012569468.3/PHEX, intron 9 of 21)		-4.074	2.74219	5.95765	0.0146536	0.118642	NS	11.1717	PHEX	0.499002	auto	1	phosphate regulating endopeptidase homolog, X-linked
zebrafinch	L2__NC_045008.1_+_7204061	NC_045008.1	7204009	7204132	7204061	+	PXYLP1	XM_030280103.2	14074	7189935	7238062	48128	1	Intron (XM_030280102.2/PXYLP1, intron 1 of 7)		-3.92135	2.84629	5.93525	0.014841	0.119534	NS	11.1613	PXYLP1	0.383234	auto	9	2-phosphoxylose phosphatase 1
zebrafinch	L2__NC_045003.1_+_16899301	NC_045003.1	16899258	16899321	16899301	+	FGF16	XM_030272895.2	-33	16899354	16916376	17023	1	Promoter (<=1kb)	promoter	3.42116	3.26066	15.0046	0.00010725	0.00275781	DE	11.1553	FGF16	0.634731	auto	4A	fibroblast growth factor 16
zebrafinch	L2__NC_045006.1_+_20303601	NC_045006.1	20303520	20303758	20303601	+	EEF1B2	XM_002187060.5	132	20303388	20307143	3756	1	Promoter (<=1kb)	promoter	1.05198	10.5981	9.67877	0.0018641	0.026626	DE	11.149	EEF1B2	0.686627	auto	7	eukaryotic translation elongation factor 1 beta 2
zebrafinch	L2__NC_045002.1_-_31077303	NC_045002.1	31077261	31077418	31077303	-	LOC100230859	XM_030271199.2	771	31062862	31078032	15171	2	Promoter (<=1kb)	promoter	2.46556	4.52158	27.9011	1.27676e-07	9.39895e-06	DE	11.1482	CYP4V2	0.538922	auto	4	cytochrome P450 family 4 subfamily V member 2
turkey	L2__HG999685.1_-_28543902	HG999685.1	28543855	28543985	28543902	-	g10696	g10696.t1	-2022	28534861	28541963	7103	2	Promoter (2-3kb)	promoter	-1.82825	6.09654	102.442	4.44125e-24	1.48397e-20	top50	11.146	EIF2S1	0.423154	auto	5	eukaryotic translation initiation factor 2 subunit alpha
zebrafinch	L2__NC_045025.1_+_82947	NC_045025.1	82900	82980	82947	+	DLX3	XM_032743779.1	235	82665	87874	5210	1	Promoter (<=1kb)	promoter	-3.28588	3.39027	5.05638	0.0245354	0.166099	NS	11.14	DLX3	0.626747	auto	27	distal-less homeobox 3
zebrafinch	L2__NC_045027.1_-_8414947	NC_045027.1	8414828	8414995	8414947	-	HINT1	NM_001145560.1	0	8411059	8414970	3912	2	Promoter (<=1kb)	promoter	1.31971	8.43612	14.6253	0.000131144	0.00324835	DE	11.1333	HINT1Z	0.722555	chrZ	Z
peacock	L2__scaffold378_len137753_cov0_single_-_109585	scaffold378_len137753_cov0_single	109548	109687	109585	-	g5613	g5613.t1	0	106635	109556	2922	2	Promoter (<=1kb)	promoter	0.978012	11.3833	23.5292	1.23032e-06	0.000163409	top50	11.133	RPS6	0.672655	auto		ribosomal protein S6
zebrafinch	L2__NC_045001.1_-_16126550	NC_045001.1	16126482	16126593	16126550	-	SOX11	XM_030270088.2	159	16118864	16126641	7778	2	Promoter (<=1kb)	promoter	-1.71746	6.48104	18.1258	2.06778e-05	0.000753201	DE	11.1309	SOX11	0.840319	auto	3	SRY-box 11
peacock	L2__scaffold2797_len42936_cov0_single_+_34440	scaffold2797_len42936_cov0_single	34313	34478	34440	+	g14446	g14446.t1	0	34471	38193	3723	1	Promoter (<=1kb)	promoter	0.976424	11.3906	23.278	1.40195e-06	0.000182879	top50	11.1221	RPS6	0.674651	auto		ribosomal protein S6
zebrafinch	L2__NC_045000.1_-_122933910	NC_045000.1	122933904	122933914	122933910	-	LOC115493927	XR_003958930.2	-82223	122817632	122851691	34060	2	Distal Intergenic		-4.97185	2.23671	3.72536	0.0535921	0.270323	NS	11.1206		0.506986	auto	2
zebrafinch	L2__NC_044999.1_+_45941077	NC_044999.1	45941071	45941315	45941077	+	LOC101233594	XM_004175882.4	0	45941108	45941614	507	1	Promoter (<=1kb)	promoter	-1.47453	7.53888	15.7513	7.22372e-05	0.00210648	DE	11.1163	HIST1H2A4L2	0.672655	auto	1A	histone cluster 1, H2A-IV-like 2 (similar to human histone cluster 2, class H2A, member C)
duck	L2__NW_024009727.1_-_187607	NW_024009727.1	187424	187615	187607	-	LOC113841174	XM_038171968.1	-796	177151	186819	9669	2	Promoter (<=1kb)	promoter	-1.71898	6.46588	16.2214	5.63543e-05	0.00213973	DE	11.1147		0.708583	auto
zebrafinch	L2__NC_045027.1_-_64222874	NC_045027.1	64222847	64223164	64222874	-	GFM2	XM_030258561.2	0	64223148	64242009	18862	1	Promoter (<=1kb)	promoter	1.45384	7.64418	19.4548	1.03009e-05	0.000433751	DE	11.1134	GFM2	0.764471	chrZ	Z	G elongation factor mitochondrial 2
quail	L2__NC_029520.1_+_43787058	NC_029520.1	43786773	43787164	43787058	+	HHIPL1	XM_015865548.2	0	43786949	43800147	13199	1	Promoter (<=1kb)	promoter	-1.928	5.76176	25.6803	4.02926e-07	0.000199024	DE	11.1086	HHIPL1	0.730539	auto	5	HHIP like 1
quail	L2__NC_029516.1_+_82514624	NC_029516.1	82514490	82514693	82514624	+	PTGFRN	XM_015879534.2	0	82514553	82579136	64584	1	Promoter (<=1kb)	promoter	-2.41158	4.60274	18.8317	1.42771e-05	0.00297757	DE	11.0999	PTGFRN	0.796407	auto	1	prostaglandin F2 receptor inhibitor
zebrafinch	L2__NC_045001.1_+_53462230	NC_045001.1	53461858	53462399	53462230	+	ENPP1	XM_030267939.2	0	53462232	53511086	48855	1	Promoter (<=1kb)	promoter	1.56798	7.07371	15.9629	6.45974e-05	0.00191554	DE	11.0914	ENPP1	0.746507	auto	3	ectonucleotide pyrophosphatase/phosphodiesterase 1
peacock	L2__scaffold1053_len221209_cov0_+_55766	scaffold1053_len221209_cov0	55619	56023	55766	+	g9692	g9692.t1	-457	56480	79109	22630	1	Promoter (<=1kb)	promoter	-2.20697	5.02481	68.0849	1.56606e-16	1.6343e-13	top50	11.0896	UTP18	0.706587	auto		UTP18, small subunit processome component
zebrafinch	L2__NC_044998.1_+_56392021	NC_044998.1	56391982	56392107	56392021	+	RGCC	XM_030271991.2	0	56392012	56405637	13626	1	Promoter (<=1kb)	promoter	-1.45313	7.62662	4.1648	0.0412723	0.228791	NS	11.0825	RGCC	0.790419	auto	1	regulator of cell cycle
quail	L2__NC_029518.1_-_59038802	NC_029518.1	59038665	59038894	59038802	-	MARCKS	XM_015858769.2	-394	59033499	59038500	5002	2	Promoter (<=1kb)	promoter	-2.33018	4.7543	8.23799	0.00410225	0.131015	NS	11.0784	MARCKS	0.598802	auto	3	myristoylated alanine rich protein kinase C substrate
emu	L2__CM027969.1_+_3749283	CM027969.1	3749199	3749400	3749283	+	g14525.t1	g14525.t1	0	3749304	3749610	307	1	Promoter (<=1kb)	promoter	-1.20773	9.17143	18.8582	1.40804e-05	0.000970889	top50	11.0766	TOMM6	0.814371	auto	26	translocase of outer mitochondrial membrane 6
zebrafinch	L2__NC_045027.1_-_13289801	NC_045027.1	13289767	13289846	13289801	-	CENPH	XM_012575970.3	0	13282109	13289825	7717	2	Promoter (<=1kb)	promoter	2.08354	5.31472	27.1604	1.87252e-07	1.31414e-05	DE	11.0734		0.688623	chrZ	Z
zebrafinch	L2__NC_045010.1_-_19563457	NC_045010.1	19563428	19563503	19563457	-	PIEZO1	XM_030282145.2	-124	19536361	19563379	27019	2	Promoter (<=1kb)	promoter	-4.05562	2.72684	4.12771	0.0421864	0.23118	NS	11.059	PIEZO1	0.740519	auto	11	piezo type mechanosensitive ion channel component 1
zebrafinch	L2__NC_045020.1_+_290954	NC_045020.1	290940	290991	290954	+	SFRP1	XM_002194603.4	-452	291443	306398	14956	1	Promoter (<=1kb)	promoter	2.51515	4.38557	23.6172	1.17535e-06	6.8198e-05	DE	11.0304	SFRP1	0.822355	auto	22	secreted frizzled related protein 1
zebrafinch	L2__NC_045022.1_+_1898340	NC_045022.1	1898275	1898403	1898340	+	PANX3	XM_004186073.4	780	1897495	1901568	4074	1	Promoter (<=1kb)	promoter	-4.9598	2.22366	3.18402	0.0743614	0.330436	NS	11.0289	PANX3	0.606786	auto	24	pannexin 3
zebrafinch	L2__NC_045019.1_+_1650217	NC_045019.1	1650130	1650278	1650217	+	VWA1	XM_030289226.2	121	1650009	1670945	20937	1	Promoter (<=1kb)	promoter	3.3011	3.34041	15.5491	8.0391e-05	0.00224876	DE	11.027	VWA1	0.512974	auto	21	von Willebrand factor A domain containing 1
zebrafinch	L2__NC_045001.1_+_37863568	NC_045001.1	37863527	37863576	37863568	+	UFL1	XM_030267617.2	-41953	37905529	37928177	22649	1	Intron (XR_003959230.2/FUT9, intron 4 of 4)		-4.23977	2.59659	5.26642	0.0217407	0.153703	NS	11.009	UFL1	0.546906	auto	3	UFM1 specific ligase 1
zebrafinch	L2__NC_045004.1_-_41707137	NC_045004.1	41706987	41707248	41707137	-	DIO2	NM_001270969.2	0	41690329	41707036	16708	2	Promoter (<=1kb)	promoter	-2.15538	5.10457	14.4722	0.000142243	0.00347423	DE	11.0023	DIO2	0.42515	auto	5	deiodinase, iodothyronine type II
zebrafinch	L2__NC_044998.1_+_26813133	NC_044998.1	26813012	26813239	26813133	+	C1H12orf57	NM_001245257.1	0	26813130	26813979	850	1	Promoter (<=1kb)	promoter	-1.6194	6.78971	8.87862	0.0028853	0.0366388	DE	10.9953	C1H12ORF57	0.758483	auto	1
chicken	L2__NC_006093.5_+_5328222	chr6	5328158	5328332	5328222	+	RASGEF1A	XM_004941966.2	0	5328198	5475165	146968	1	Promoter (<=1kb)	promoter	-2.69999	4.07095	31.1347	2.40733e-08	3.12403e-06	DE	10.9915	RASGEF1A	0.782435	auto	chr6	RasGEF domain family member 1A
zebrafinch	L2__NC_045001.1_+_53542599	NC_045001.1	53542501	53542632	53542599	+	LOC115494330	XR_004367339.1	10110	53532391	53607711	75321	1	Exon (XR_003959314.2/LOC115494330, exon 1 of 10)		-2.7434	4.00215	15.5841	7.89159e-05	0.00224048	DE	10.9795		0.423154	auto	3
zebrafinch	L2__NC_045027.1_-_12918830	NC_045027.1	12918740	12918973	12918830	-	GAS1	XM_030257909.2	0	12918862	12922616	3755	1	Promoter (<=1kb)	promoter	2.81188	3.904	27.1673	1.86593e-07	1.31414e-05	DE	10.9776	GAS1	0.608782	chrZ	Z	growth arrest specific 1
quail	L2__NC_029520.1_+_7913213	NC_029520.1	7913134	7913285	7913213	+	FTH1	XM_015863682.1	1787	7911347	7915902	4556	1	Promoter (1-2kb)	promoter	-1.84241	5.95467	8.62548	0.00331492	0.117398	NS	10.9709	FTH1	0.491018	auto	5	ferritin heavy chain 1
zebrafinch	L2__NC_045001.1_+_48506060	NC_045001.1	48506029	48506090	48506060	+	GJA1	XM_002189379.4	-403968	48910058	48919305	9248	1	Distal Intergenic		-4.50086	2.43739	3.30088	0.0692429	0.317197	NS	10.9703	GJA1	0.493014	auto	3	gap junction protein alpha 1
turkey	L2__HG999684.1_-_8910115	HG999684.1	8909885	8910198	8910115	-	g9012	g9012.t1	-365	8893089	8909833	16745	2	Promoter (<=1kb)	promoter	1.78158	6.15291	61.4976	4.43281e-15	4.0395e-12	top50	10.9619	SLC7A11	0.341317	auto	4	solute carrier family 7 member 11
zebrafinch	L2__NC_044999.1_+_52308250	NC_044999.1	52308189	52308317	52308250	+	ALDH1L2	XM_030263167.2	0	52308191	52337874	29684	1	Promoter (<=1kb)	promoter	-2.99072	3.66387	17.0153	3.70801e-05	0.00122749	DE	10.9576	ALDH1L2	0.792415	auto	1A	aldehyde dehydrogenase 1 family member L2
zebrafinch	L2__NC_045008.1_-_13973362	NC_045008.1	13973346	13973384	13973362	-	LOC100226902	XM_030279938.2	103	13971752	13973449	1698	2	Promoter (<=1kb)	promoter	2.84888	3.84584	26.4159	2.75265e-07	1.84568e-05	DE	10.9563		0.718563	auto	9
duck	L2__NC_051789.1_+_8218174	NC_051789.1	8218098	8218203	8218174	+	ASB6	XM_038164906.1	14	8218084	8222512	4429	1	Promoter (<=1kb)	promoter	2.35954	4.6421	37.3986	9.62893e-10	9.61222e-08	DE	10.9532	ASB6	0.748503	auto	18	ankyrin repeat and SOCS box containing 6
zebrafinch	L2__NC_045012.1_-_12300220	NC_045012.1	12300148	12300232	12300220	-	SPARC	XM_030283787.2	6517	12296508	12306665	10158	2	Exon (XM_030283787.2/SPARC, exon 4 of 10)		-1.72959	6.33154	18.3468	1.84131e-05	0.000682517	DE	10.951	SPARC	0.598802	auto	13	secreted protein acidic and cysteine rich
zebrafinch	L2__NC_045008.1_-_23967003	NC_045008.1	23966897	23967152	23967003	-	LOC100190573	NM_001245435.1	0	23946863	23966987	20125	2	Promoter (<=1kb)	promoter	2.70598	4.04326	28.3108	1.03317e-07	7.73968e-06	DE	10.941	SCHIP1	0.760479	auto	9	schwannomin interacting protein 1
zebrafinch	L2__NC_045027.1_+_37886327	NC_045027.1	37886257	37886427	37886327	+	ATP5F1A	XM_002195707.3	0	37886290	37893885	7596	1	Promoter (<=1kb)	promoter	1.26852	8.62489	12.0154	0.000527638	0.00962642	DE	10.9409	ATP5A1Z	0.650699	chrZ	Z
zebrafinch	L2__NC_045027.1_+_18203149	NC_045027.1	18203148	18203160	18203149	+	LOC115491076	XR_003957039.2	-75505	18278665	18289533	10869	1	Distal Intergenic		-3.64869	2.99665	4.53676	0.0331744	0.199901	NS	10.9338		0.540918	chrZ	Z
zebrafinch	L2__NC_045000.1_+_101524072	NC_045000.1	101524057	101524083	101524072	+	APCDD1	XM_012571986.3	-253	101524336	101551876	27541	1	Promoter (<=1kb)	promoter	-4.22732	2.5861	5.00715	0.0252429	0.168452	NS	10.9323	APCDD1	0.808383	auto	2	APC down-regulated 1
zebrafinch	L2__NC_045006.1_-_5076096	NC_045006.1	5076037	5076156	5076096	-	SEC22A	XM_012574856.3	186	5056919	5076223	19305	2	Promoter (<=1kb)	promoter	-3.565	3.06534	7.90009	0.00494325	0.0557745	NS	10.9279	SEC22A	0.764471	auto	7	SEC22 homolog A, vesicle trafficking protein
duck	L2__NC_051803.1_+_13039944	NC_051803.1	13039919	13039994	13039944	+	LOC113841282	XR_003493880.2	1892	13038027	13041990	3964	1	Promoter (1-2kb)	promoter	-1.60865	6.78794	14.6523	0.000129276	0.00414211	DE	10.9194		0.666667	chrW	W
chicken	L2__NC_006091.5_-_78881392	chr4	78881358	78881625	78881392	-	CYTL1	XM_420795.4	0	78878791	78881489	2699	2	Promoter (<=1kb)	promoter	-2.85396	3.82421	27.272	1.76754e-07	1.89176e-05	DE	10.9141	CYTL1	0.500998	auto	chr4	cytokine like 1
quail	L2__NC_029532.1_-_8813816	NC_029532.1	8813486	8814062	8813816	-	ANGPTL2	XM_015879402.2	0	8795471	8813952	18482	2	Promoter (<=1kb)	promoter	-1.40251	7.78156	12.1103	0.000501437	0.0369875	DE	10.9137	ANGPTL2	0.556886	auto	17	angiopoietin-like 2
zebrafinch	L2__NC_045016.1_+_1088576	NC_045016.1	1088533	1088655	1088576	+	SOX9	XM_030287308.2	0	1088578	1093519	4942	1	Promoter (<=1kb)	promoter	-2.00867	5.42777	10.9168	0.000952973	0.0156777	DE	10.9026	SOX9	0.702595	auto	18	SRY-box 9
zebrafinch	L2__NC_045000.1_-_141391302	NC_045000.1	141391065	141391379	141391302	-	MTSS1	XM_030266670.2	0	141264177	141391314	127138	2	Promoter (<=1kb)	promoter	-1.87464	5.81311	15.7585	7.19628e-05	0.00210431	DE	10.8975	MTSS1	0.748503	auto	2	MTSS1, I-BAR domain containing
zebrafinch	L2__NC_045000.1_-_113194515	NC_045000.1	113194457	113194608	113194515	-	ALKAL1	XM_030266199.2	1248	113158445	113195705	37261	2	Promoter (1-2kb)	promoter	3.33249	3.26954	12.538	0.00039875	0.00773046	DE	10.8957		0.794411	auto	2
zebrafinch	L2__NC_044999.1_-_22156407	NC_044999.1	22156293	22156468	22156407	-	WNT16	XM_030257017.2	306	22140303	22156599	16297	2	Promoter (<=1kb)	promoter	-4.48447	2.42752	3.30455	0.0690883	0.316765	NS	10.8861	WNT16	0.768463	auto	1A	Wnt family member 16
zebrafinch	L2__NC_045018.1_-_8618087	NC_045018.1	8618024	8618166	8618087	-	LOC115497933	XR_004369557.1	0	8607727	8618155	10429	2	Promoter (<=1kb)	promoter	2.80493	3.87663	26.836	2.21473e-07	1.53385e-05	DE	10.8737		0.720559	auto	20
duck	L2__NC_051772.1_+_3253844	NC_051772.1	3253717	3253892	3253844	+	PODXL	XM_038173416.1	0	3253760	3296736	42977	1	Promoter (<=1kb)	promoter	2.59606	4.18841	26.8699	2.17625e-07	1.53747e-05	DE	10.8734	PODXL	0.600798	auto	1	podocalyxin like
chicken	L2__NC_006088.5_+_1276606	chr1	1276537	1276701	1276606	+	ADM2	XM_025153017.1	104	1276433	1279812	3380	1	Promoter (<=1kb)	promoter	-1.62496	6.68814	63.5592	1.55615e-15	6.73148e-13	DE	10.8679	ADM2	0.742515	auto	chr1	adrenomedullin 2
quail	L2__NW_015439867.1_-_481478	NW_015439867.1	481452	481536	481478	-	COL2A1	XM_015850384.2	0	462595	481494	18900	2	Promoter (<=1kb)	promoter	1.95554	5.5533	2.64726	0.103728	0.726254	NS	10.8597	COL2A1	0.758483	auto		collagen type II alpha 1 chain
duck	L2__NC_051772.1_+_121603517	NC_051772.1	121603471	121603520	121603517	+	MID1IP1	XM_027449008.2	357	121603114	121604746	1633	1	Promoter (<=1kb)	promoter	-3.26514	3.32551	37.9686	7.18926e-10	7.28991e-08	DE	10.8583	MID1IP1	0.688623	auto	1	MID1 interacting protein 1
zebrafinch	L2__NC_045027.1_+_77032405	NC_045027.1	77032289	77032445	77032405	+	HAPLN1	XM_002190812.3	-29341	77061786	77094001	32216	1	Distal Intergenic		-3.47435	3.12485	5.78704	0.0161447	0.126913	NS	10.8568		0.47505	chrZ	Z
emu	L2__CM027952.1_-_4605724	CM027952.1	4605652	4605798	4605724	-	g7749.t1	g7749.t1	56964	4644257	4662616	18360	2	Distal Intergenic		3.49791	3.10287	42.1263	8.5563e-11	2.04436e-08	DE	10.8535	FGGY	0.363273	auto	8	FGGY carbohydrate kinase domain containing
quail	L2__NC_029516.1_-_57429354	NC_029516.1	57429138	57429490	57429354	-	NT5DC3	XM_015867652.1	0	57410532	57429376	18845	2	Promoter (<=1kb)	promoter	1.67523	6.47395	15.6971	7.4338e-05	0.00917977	DE	10.8453	NT5DC3	0.690619	auto	1	5'-nucleotidase domain containing 3
zebrafinch	L2__NC_045000.1_-_111238645	NC_045000.1	111238460	111238723	111238645	-	CEBPD	XM_030266182.2	0	111236868	111238645	1778	2	Promoter (<=1kb)	promoter	1.371	7.90471	14.3962	0.000148101	0.00359231	DE	10.8374	CEBPD	0.770459	auto	2	CCAAT/enhancer binding protein delta
zebrafinch	L2__NC_045018.1_+_7428941	NC_045018.1	7428939	7428952	7428941	+	LOC100219992	XM_032752006.1	7	7428932	7458078	29147	1	Promoter (<=1kb)	promoter	-2.54312	4.25773	6.80877	0.00907112	0.0856427	NS	10.8279		0.606786	auto	20
zebrafinch	L2__NC_045002.1_+_12172996	NC_045002.1	12172962	12173108	12172996	+	CRMP1	XM_002196345.5	245	12172717	12222702	49986	1	Promoter (<=1kb)	promoter	-3.73581	2.89727	7.07646	0.0078103	0.0774415	NS	10.8236	CRMP1	0.540918	auto	4	collapsin response mediator protein 1
emu	L2__CM027946.1_-_78352206	CM027946.1	78352178	78352315	78352206	-	g3379.t1	g3379.t1	-77220	78248590	78275095	26506	2	Distal Intergenic		-3.04206	3.55551	18.1172	2.07714e-05	0.0013255	DE	10.8161	CDH6	0.60479	auto	2	cadherin 6
zebrafinch	L2__NC_045000.1_-_15095205	NC_045000.1	15095142	15095320	15095205	-	SVIL	XM_030264417.2	0	14961721	15095237	133517	2	Promoter (<=1kb)	promoter	-2.04888	5.26717	15.6475	7.63132e-05	0.00219455	DE	10.7918	SVIL	0.864271	auto	2	supervillin
zebrafinch	L2__NC_045000.1_-_49298808	NC_045000.1	49298673	49298875	49298808	-	CRTAP	XM_030265279.2	-21156	49265033	49277719	12687	2	Distal Intergenic	promoter	-2.15273	5.0075	10.8988	0.000962252	0.0157782	DE	10.7798	CRTAP	0.738523	auto	2	cartilage associated protein
quail	L2__NC_029533.1_-_508211	NC_029533.1	508189	508255	508211	-	LOC107322040	XM_015879635.2	-834	486456	507421	20966	2	Promoter (<=1kb)	promoter	3.08612	3.49047	17.8217	2.42599e-05	0.00421628	DE	10.772	MYH1E	0.357285	auto	18	myosin, heavy chain 1E, skeletal muscle (similar to human myosin, heavy chain 1, skeletal muscle, adult)
zebrafinch	L2__NC_045020.1_+_3923261	NC_045020.1	3923205	3923288	3923261	+	PRNP	XM_030289895.2	40	3923165	3928114	4950	1	Promoter (<=1kb)	promoter	1.34923	7.98022	15.79	7.07739e-05	0.00207531	DE	10.7671	PRNP	0.648703	auto	22	prion protein
zebrafinch	L2__NC_045008.1_+_8442163	NC_045008.1	8442128	8442193	8442163	+	MOGAT1	XM_030280350.2	-640	8442833	8463560	20728	1	Promoter (<=1kb)	promoter	-2.68998	3.99984	16.1843	5.74695e-05	0.00173503	DE	10.7595	MOGAT1	0.748503	auto	9	monoacylglycerol O-acyltransferase 1
zebrafinch	L2__NC_045014.1_+_1992369	NC_045014.1	1992317	1992725	1992369	+	LOC116809024	XR_004369337.1	-58	1992783	1996901	4119	1	Promoter (<=1kb)	promoter	-2.27521	4.72866	24.0951	9.16923e-07	5.61189e-05	DE	10.7587		0.808383	auto	15
zebrafinch	L2__NC_045002.1_+_26157524	NC_045002.1	26157519	26157548	26157524	+	LOC101233028	XR_003960011.2	68	26157451	26162904	5454	1	Promoter (<=1kb)	promoter	1.40449	7.65896	12.2042	0.000476829	0.00890194	DE	10.7569		0.692615	auto	4
turkey	L2__HG999680.1_-_102317045	HG999680.1	102317022	102317140	102317045	-	g2277	g2277.t1	0	102305081	102317023	11943	2	Promoter (<=1kb)	promoter	1.9344	5.55918	10.2801	0.00134475	0.0421694	top50	10.7537	CCT8	0.620758	auto	1	chaperonin containing TCP1 subunit 8
duck	L2__NC_051804.1_+_10828719	NC_051804.1	10828566	10828913	10828719	+	TPM2	XM_038169896.1	0	10828675	10834959	6285	1	Promoter (<=1kb)	promoter	1.0692	10.0565	21.3428	3.84054e-06	0.000203077	DE	10.7524	TPM2	0.728543	chrZ	Z	tropomyosin 2
zebrafinch	L2__NC_045010.1_-_12308932	NC_045010.1	12308899	12308979	12308932	-	MBTPS1	XM_032750408.1	-328	12284895	12308651	23757	2	Promoter (<=1kb)	promoter	1.86804	5.75295	13.9056	0.000192226	0.00439905	DE	10.7467	MBTPS1	0.752495	auto	11	membrane bound transcription factor peptidase, site 1
chicken	L2__NC_006093.5_+_5451117	chr6	5451036	5451151	5451117	+	RASGEF1A	XM_003641456.4	0	5451128	5474934	23807	1	Promoter (<=1kb)	promoter	-2.76668	3.88427	24.061	9.33318e-07	8.65129e-05	DE	10.7465	RASGEF1A	0.762475	auto	chr6	RasGEF domain family member 1A
zebrafinch	L2__NC_044998.1_+_56886262	NC_044998.1	56886194	56886352	56886262	+	TNFSF11	XM_030272128.2	-39500	56925852	56948651	22800	1	Distal Intergenic		-3.84377	2.79204	4.21823	0.0399917	0.22501	NS	10.732	TNFSF11	0.451098	auto	1	tumor necrosis factor superfamily member 11
turkey	L2__CAJPIY010000007.1_+_92702	CAJPIY010000007.1	92590	92766	92702	+	g23781	g23781.t1	3854	88736	92147	3412	1	Distal Intergenic		2.93923	3.6494	21.1715	4.19974e-06	0.000478388	DE	10.7264		0.552	auto
zebrafinch	L2__NC_045004.1_-_11718160	NC_045004.1	11717869	11718200	11718160	-	TUB	XM_030273828.2	0	11642686	11718152	75467	2	Promoter (<=1kb)	promoter	-2.70072	3.97135	12.0739	0.000511325	0.00939393	DE	10.7255	TUB	0.816367	auto	5	tubby bipartite transcription factor
zebrafinch	L2__NC_045000.1_-_100802120	NC_045000.1	100802117	100802133	100802120	-	GNAL	XM_030265954.2	-34801	100585012	100767332	182321	2	Distal Intergenic		-4.18255	2.56317	4.23028	0.039709	0.224258	NS	10.7206	GNAL	0.530938	auto	2	G protein subunit alpha L
quail	L2__NC_029547.1_+_58641745	NC_029547.1	58641673	58641788	58641745	+	HSDL2	XM_032441510.1	289	58641384	58648964	7581	1	Promoter (<=1kb)	promoter	-1.70705	6.28017	9.95493	0.00160419	0.0752766	NS	10.7206	HSDL2	0.670659	chrZ	Z	hydroxysteroid dehydrogenase like 2
zebrafinch	L2__NC_045027.1_+_18387309	NC_045027.1	18387107	18387472	18387309	+	MEF2C	XM_032744472.1	207	18386900	18504614	117715	1	Promoter (<=1kb)	promoter	-1.61648	6.631	15.1835	9.75517e-05	0.00258257	DE	10.7189	MEF2C	0.477046	chrZ	Z	myocyte enhancer factor 2C
quail	L2__NC_029516.1_-_34689320	NC_029516.1	34689241	34689529	34689320	-	CSRP2	XM_015856995.1	311	34682466	34689552	7087	2	Promoter (<=1kb)	promoter	-0.927269	11.5521	3.32522	0.0682247	0.614034	NS	10.7119	CSRP2	0.650699	auto	1	cysteine and glycine rich protein 2
zebrafinch	L2__NC_045027.1_+_37401629	NC_045027.1	37401531	37401722	37401629	+	SERF1A	NM_001245872.2	0	37401631	37405702	4072	1	Promoter (<=1kb)	promoter	1.15519	9.24964	12.204	0.000476883	0.00890194	DE	10.6851	LOC107052389	0.730539	chrZ	Z	small EDRK-rich factor 1-like
quail	L2__NC_029519.1_-_40632641	NC_029519.1	40632532	40632696	40632641	-	SPP1	NM_001323234.1	0	40629560	40632624	3065	2	Promoter (<=1kb)	promoter	1.25136	8.53561	3.37601	0.066152	0.606878	NS	10.6811	SPP1	0.493014	auto	4	secreted phosphoprotein 1
zebrafinch	L2__NC_045005.1_-_16758451	NC_045005.1	16758351	16758643	16758451	-	LOC100227999	XM_032749132.1	0	16745912	16758598	12687	2	Promoter (<=1kb)	promoter	1.61665	6.601	18.3574	1.83104e-05	0.000681108	DE	10.6715	ANXA8	0.43513	auto	6
duck	L2__NC_051804.1_-_11779362	NC_051804.1	11779284	11779435	11779362	-	NPR3	XM_038170509.1	0	11732087	11779382	47296	2	Promoter (<=1kb)	promoter	1.6576	6.43675	17.3815	3.05792e-05	0.00124911	DE	10.6695	NPR3	0.660679	chrZ	Z	natriuretic peptide receptor 3
duck	L2__NC_051772.1_+_140824881	NC_051772.1	140824811	140824950	140824881	+	IL1RL1	XM_005013419.5	0	140824826	140850430	25605	1	Promoter (<=1kb)	promoter	2.47066	4.31666	29.0827	6.93543e-08	5.38527e-06	DE	10.665	IL1RL1	0.377246	auto	1	interleukin 1 receptor like 1
zebrafinch	L2__NW_022611502.1_-_812259	NW_022611502.1	812109	812338	812259	-	OST4	NM_001198865.1	0	811419	812274	856	2	Promoter (<=1kb)	promoter	-1.04217	10.233	11.032	0.00089553	0.0149877	DE	10.6645	OST4	0.790419	auto		oligosaccharyltransferase complex subunit 4, non-catalytic
duck	L2__NC_051779.1_+_26208620	NC_051779.1	26208533	26208748	26208620	+	PODN	XM_038182875.1	750	26207783	26232473	24691	1	Promoter (<=1kb)	promoter	1.98137	5.37871	19.5509	9.79524e-06	0.000476978	DE	10.6572	PODN	0.443114	auto	8	podocan
duck	L2__NC_051804.1_+_73905243	NC_051804.1	73905097	73905436	73905243	+	TXN	XM_027446222.2	0	73905229	73912573	7345	1	Promoter (<=1kb)	promoter	1.0622	10.0292	20.8025	5.0917e-06	0.000262786	DE	10.653	TXN	0.786427	chrZ	Z	thioredoxin
zebrafinch	L2__NC_045006.1_+_16521052	NC_045006.1	16520971	16521274	16521052	+	HOXD8	XM_030277531.2	302	16520669	16522629	1961	1	Promoter (<=1kb)	promoter	2.00472	5.31246	7.15453	0.00747748	0.0754702	NS	10.65	HOXD8	0.638723	auto	7	homeobox D8
duck	L2__NC_051791.1_-_6307145	NC_051791.1	6307139	6307166	6307145	-	LOC101791385	XM_005010653.5	42	6306222	6307181	960	2	Promoter (<=1kb)	promoter	-3.75951	2.83067	15.4213	8.60117e-05	0.00307608	DE	10.6419		0.578842	auto	20
zebrafinch	L2__NC_045015.1_+_3277302	NC_045015.1	3277301	3277394	3277302	+	PAPPA	XM_030286607.2	30	3277271	3454509	177239	1	Promoter (<=1kb)	promoter	-4.87181	2.18425	3.01295	0.0826018	0.35434	NS	10.6413		0.41517	auto	17
quail	L2__NC_029541.1_+_521783	NC_029541.1	521710	521981	521783	+	MAPK14	XM_015884792.1	0	521785	545660	23876	1	Promoter (<=1kb)	promoter	-1.63287	6.51341	18.3813	1.80825e-05	0.00346336	DE	10.6355	MAPK14	0.724551	auto	26	mitogen-activated protein kinase 14
zebrafinch	L2__NC_044999.1_-_36281508	NC_044999.1	36281408	36281519	36281508	-	CSRP2	XM_012568989.3	-306	36272516	36281213	8698	2	Promoter (<=1kb)	promoter	-3.11234	3.417	7.40065	0.00652002	0.0688428	NS	10.6348	CSRP2	0.578842	auto	1A	cysteine and glycine rich protein 2
zebrafinch	L2__NC_045006.1_+_16563545	NC_045006.1	16563543	16563559	16563545	+	HOXD1	XM_030278444.2	-8	16563567	16564479	913	1	Promoter (<=1kb)	promoter	-4.16286	2.55276	3.32999	0.0680273	0.313952	NS	10.6268	HOXD1	0.770459	auto	7	homeobox D1
quail	L2__NC_029516.1_-_27641755	NC_029516.1	27641405	27641834	27641755	-	NELL2	XM_015854888.2	0	27501679	27641509	139831	2	Promoter (<=1kb)	promoter	2.28287	4.65355	16.6389	4.52139e-05	0.00719207	DE	10.6235	NELL2	0.778443	auto	1	neural EGFL like 2
zebrafinch	L2__NW_022611635.1_-_11151	NW_022611635.1	11141	11163	11151	-	MGAT1	XM_030260975.2	-57	4597	11106	6510	2	Promoter (<=1kb)	promoter	3.47388	3.05516	11.0581	0.000883	0.0148964	DE	10.6133		0.610778	auto
zebrafinch	L2__NC_045021.1_-_630027	NC_045021.1	629998	630104	630027	-	DNALI1	NM_001245391.1	0	625221	630025	4805	2	Promoter (<=1kb)	promoter	2.12479	4.99171	17.9346	2.28627e-05	0.000815848	DE	10.6064		0.828343	auto	23
peacock	L2__scaffold3576_len31300_cov0_single_-_19092	scaffold3576_len31300_cov0_single	19056	19154	19092	-	g15368	g15368.t1	-477	14872	18677	3806	2	Promoter (<=1kb)	promoter	1.80145	5.88342	16.5126	4.83276e-05	0.00356599	top50	10.5987	TARDBP	0.786427	auto		TAR DNA binding protein
zebrafinch	L2__NC_045026.1_-_1274358	NC_045026.1	1274358	1274359	1274358	-	UQCR11	NM_001246260.1	-5203	1266192	1269156	2965	2	Distal Intergenic		-4.87853	2.17079	2.86987	0.090252	0.370481	NS	10.5903		0.600798	auto	28
zebrafinch	L2__NW_022611538.1_+_480707	NW_022611538.1	480630	480735	480707	+	EIF4B	XM_030259225.2	0	480654	490605	9952	1	Promoter (<=1kb)	promoter	1.33848	7.90779	14.3162	0.000154527	0.00371394	DE	10.5845		0.748503	auto
zebrafinch	L2__NC_045006.1_+_16520501	NC_045006.1	16520226	16520611	16520501	+	HOXD8	XM_030277530.2	-50	16520661	16522629	1969	1	Promoter (<=1kb)	promoter	2.07044	5.11205	13.1383	0.000289324	0.00611588	DE	10.5842	HOXD8	0.682635	auto	7	homeobox D8
quail	L2__NC_029518.1_+_79176827	NC_029518.1	79176723	79176890	79176827	+	RAB23	XM_015859208.2	-164	79177054	79191273	14220	1	Promoter (<=1kb)	promoter	2.70325	3.91437	21.9697	2.76996e-06	0.000722114	DE	10.5815	RAB23	0.644711	auto	3	RAB23, member RAS oncogene family
zebrafinch	L2__NC_045028.1_+_5313358	NC_045028.1	5313358	5313361	5313358	+	LOC116806866	XM_032744648.1	160283	5153075	5290680	137606	1	Distal Intergenic		-3.68796	2.86795	5.40106	0.0201245	0.146515	NS	10.5769	GOLPH3	0.55489	chrW	W	golgi phosphoprotein 3
zebrafinch	L2__NC_045005.1_-_31354823	NC_045005.1	31354757	31354924	31354823	-	OAT	XM_030276597.2	0	31343139	31354849	11711	2	Promoter (<=1kb)	promoter	-1.51785	6.96654	15.9277	6.58078e-05	0.00194595	DE	10.5742	OAT	0.742515	auto	6	ornithine aminotransferase
quail	L2__NC_029530.1_-_8226169	NC_029530.1	8226140	8226251	8226169	-	LOC107321366	XM_015878189.2	0	8224749	8226229	1481	2	Promoter (<=1kb)	promoter	-3.87778	2.72325	4.9389	0.0262587	0.397481	NS	10.5602		0.640719	auto	15
zebrafinch	L2__NC_045015.1_-_5573896	NC_045015.1	5573767	5573932	5573896	-	DNM1	XM_030286426.2	0	5509815	5573884	64070	2	Promoter (<=1kb)	promoter	2.74438	3.8463	22.7723	1.82376e-06	9.99931e-05	DE	10.5557	DNM1	0.738523	auto	17	dynamin 1
zebrafinch	L2__NC_045006.1_+_4744639	NC_045006.1	4744634	4744877	4744639	+	MYLK	NM_001243832.2	70010	4674624	4815685	141062	1	Exon (XM_012574779.3/MYLK, exon 16 of 32)		-3.29112	3.20568	7.58568	0.00588338	0.0639157	NS	10.5503	MYLK	0.451098	auto	7	myosin light chain kinase
zebrafinch	L2__NC_045002.1_+_12172858	NC_045002.1	12172689	12172924	12172858	+	CRMP1	XM_002196345.5	0	12172717	12222702	49986	1	Promoter (<=1kb)	promoter	-2.98225	3.53345	14.5804	0.000134305	0.00331884	DE	10.5376	CRMP1	0.702595	auto	4	collapsin response mediator protein 1
zebrafinch	L2__NC_045027.1_+_21331123	NC_045027.1	21331020	21331195	21331123	+	PPIP5K2	XM_030258757.2	0	21331113	21377165	46053	1	Promoter (<=1kb)	promoter	1.89213	5.56837	25.9745	3.45957e-07	2.27618e-05	DE	10.5361	PPIP5K2	0.712575	chrZ	Z	diphosphoinositol pentakisphosphate kinase 2
zebrafinch	L2__NC_044998.1_-_91238485	NC_044998.1	91238364	91238563	91238485	-	MXRA5	XM_002190020.4	-468	91218659	91238095	19437	2	Promoter (<=1kb)	promoter	1.55242	6.78668	9.33901	0.00224327	0.0306289	DE	10.5358	MXRA5	0.762475	auto	1	matrix remodeling associated 5
zebrafinch	L2__NC_045001.1_+_101906704	NC_045001.1	101906617	101906792	101906704	+	TGFB2	XM_004175099.4	150	101906467	101967448	60982	1	Promoter (<=1kb)	promoter	-2.40101	4.38623	20.1749	7.06756e-06	0.000322079	DE	10.5314	TGFB2	0.489022	auto	3	transforming growth factor beta 2
emu	L2__CM027945.1_-_178311737	CM027945.1	178311607	178311809	178311737	-	g1218.t1	g1218.t1	213112	178372995	178524719	151725	2	Distal Intergenic		3.05515	3.4469	26.3085	2.9101e-07	3.1472e-05	DE	10.5308	LEMD3	0.429142	auto	1	LEM domain containing 3
zebrafinch	L2__NC_044999.1_+_5396943	NC_044999.1	5396893	5396980	5396943	+	CELF2	XM_012568829.3	277	5396616	5773160	376545	1	Promoter (<=1kb)	promoter	-4.145	2.53918	3.70434	0.0542712	0.272742	NS	10.5249	CELF2	0.399202	auto	1A	CUGBP Elav-like family member 2
zebrafinch	L2__NC_045027.1_+_75156624	NC_045027.1	75156621	75156627	75156624	+	PHAX	XM_030257730.2	-20276	75176903	75186357	9455	1	Distal Intergenic		-4.41321	2.38485	3.33488	0.0678255	0.313295	NS	10.5248	PHAX	0.52495	chrZ	Z	phosphorylated adaptor for RNA export
turkey	L2__HG999681.1_-_30056763	HG999681.1	30056530	30056869	30056763	-	g5422	g5422.t1	-1025	30036526	30055844	19319	2	Promoter (1-2kb)	promoter	-1.643	6.40406	11.0078	0.000907282	0.0317993	top50	10.5219	VEGFA	0.331337	auto	2	vascular endothelial growth factor A
zebrafinch	L2__NC_045001.1_+_58198725	NC_045001.1	58198713	58198732	58198725	+	CLDN20	XM_030268060.2	134501	58064212	58069729	5518	1	Distal Intergenic		-4.14368	2.53794	4.13459	0.0420152	0.230722	NS	10.5164	CLDN20	0.49501	auto	3	claudin 20
zebrafinch	L2__NC_045000.1_+_110674316	NC_045000.1	110674128	110674523	110674316	+	DTNA	XM_030266152.2	0	110674275	110852523	178249	1	Promoter (<=1kb)	promoter	-2.83371	3.70937	14.0806	0.000175144	0.00408811	DE	10.5113	DTNA	0.526946	auto	2	dystrobrevin alpha
quail	L2__NC_029537.1_-_981746	NC_029537.1	981677	981781	981746	-	TMED4	XM_015883038.2	2666	981531	984343	2813	2	Promoter (2-3kb)	promoter	-2.187	4.80486	8.30214	0.00395985	0.130179	NS	10.5082		0.598802	auto	22
zebrafinch	L2__NC_044999.1_-_68760193	NC_044999.1	68760010	68760318	68760193	-	WNT5B	XM_030263640.2	-76755	68616311	68683563	67253	2	Intron (XM_030263943.2/ERC1, intron 18 of 21)		-3.34057	3.14477	5.91385	0.0150223	0.120626	NS	10.5053	WNT5B	0.499002	auto	1A	Wnt family member 5B
zebrafinch	L2__NW_022611551.1_+_194364	NW_022611551.1	194145	196004	194364	+	SCYL1	XM_030260598.2	-2606	198610	205632	7023	1	Promoter (2-3kb)	promoter	-0.862013	12.181	6.25273	0.0124002	0.105733	NS	10.5002	SCYL1	0.383234	auto		SCY1 like pseudokinase 1
zebrafinch	L2__NC_045006.1_-_9765667	NC_045006.1	9765630	9765759	9765667	-	TMBIM1	XM_030278305.2	0	9759995	9765731	5737	2	Promoter (<=1kb)	promoter	-1.78672	5.87674	9.9308	0.00162536	0.023946	DE	10.5001	TMBIM1	0.788423	auto	7	transmembrane BAX inhibitor motif containing 1
emu	L2__CM027974.1_+_25536817	CM027974.1	25536742	25536927	25536817	+	g12622.t3	g12622.t3	28878	25507864	25552473	44610	1	Intron (g12622.t1/g12622.t1, intron 8 of 14)		1.65254	6.35361	80.2799	3.24954e-19	2.3847e-16	DE	10.4996	PSAT1	0.788423	chrZ	Z	phosphoserine aminotransferase 1
zebrafinch	L2__NC_045000.1_+_95812337	NC_045000.1	95812328	95812493	95812337	+	NETO1	XR_004367055.1	658	95811670	95891053	79384	1	Promoter (<=1kb)	promoter	-2.59534	4.0445	4.1638	0.0412966	0.228805	NS	10.4969		0.552894	auto	2
zebrafinch	L2__NC_045000.1_+_25881620	NC_045000.1	25881558	25881633	25881620	+	NXPH1	XM_030264721.2	46223	25835335	25976455	141121	1	Intron (XM_012571482.3/NXPH1, intron 2 of 2)		-3.67401	2.85649	5.87214	0.0153824	0.12286	NS	10.4948	NXPH1	0.542914	auto	2	neurexophilin 1
zebrafinch	L2__NC_044999.1_-_41818436	NC_044999.1	41818410	41818443	41818436	-	LUM	XM_032746227.1	-91	41807533	41818352	10820	2	Promoter (<=1kb)	promoter	-2.66318	3.93942	15.256	9.38768e-05	0.00251461	DE	10.4914	LUM	0.365269	auto	1A	lumican
duck	L2__NC_051772.1_-_60198983	NC_051772.1	60198889	60199059	60198983	-	MRPS33	XM_027446486.2	215	60191994	60199104	7111	2	Promoter (<=1kb)	promoter	1.5602	6.7226	23.7585	1.0921e-06	6.49158e-05	DE	10.4886	MRPS33	0.704591	auto	1	mitochondrial ribosomal protein S33
zebrafinch	L2__NC_045028.1_-_7699207	NC_045028.1	7699196	7699211	7699207	-	LOC116806926	XM_032744748.1	69135	7764275	7768331	4057	2	Distal Intergenic		-4.83969	2.16675	3.35979	0.0668064	0.310711	NS	10.4864		0.556886	chrW	W
zebrafinch	L2__NC_045010.1_-_18392909	NC_045010.1	18392858	18392967	18392909	-	FOXF1	XM_004175297.3	-259	18388395	18392708	4314	2	Promoter (<=1kb)	promoter	-3.48278	3.00985	4.76772	0.0289982	0.183894	NS	10.4827	FOXF1	0.774451	auto	11	forkhead box F1
zebrafinch	L2__NC_045001.1_+_83833972	NC_045001.1	83833878	83834279	83833972	+	SPTBN1	XM_030268695.2	0	83833909	83950554	116646	1	Promoter (<=1kb)	promoter	1.73363	6.03957	22.6118	1.98264e-06	0.000108141	DE	10.4704	SPTBN1	0.672655	auto	3	spectrin beta, non-erythrocytic 1
zebrafinch	L2__NC_045028.1_-_12523677	NC_045028.1	12523674	12523691	12523677	-	LOC116806947	XR_004365990.1	-9508	12505365	12514183	8819	2	Distal Intergenic		-3.78997	2.76068	5.45753	0.0194842	0.143671	NS	10.4629		0.510978	chrW	W
quail	L2__NC_029519.1_+_48307806	NC_029519.1	48307666	48307897	48307806	+	ANXA5	XM_015861907.2	0	48307756	48327214	19459	1	Promoter (<=1kb)	promoter	1.92733	5.4286	6.23389	0.0125328	0.252819	NS	10.4627	ANXA5	0.530938	auto	4	annexin A5
duck	L2__NC_051784.1_-_15270773	NC_051784.1	15270607	15270891	15270773	-	RPL29	XM_038186119.1	0	15268802	15270850	2049	2	Promoter (<=1kb)	promoter	-1.02078	10.2449	22.4441	2.16353e-06	0.000122681	DE	10.4577	RPL29	0.710579	auto	13	ribosomal protein L29
zebrafinch	L2__NC_045018.1_+_2817773	NC_045018.1	2817681	2817999	2817773	+	SNTA1	XM_030288650.2	0	2817739	2831011	13273	1	Promoter (<=1kb)	promoter	-1.66432	6.28317	12.5256	0.000401422	0.00775371	DE	10.4572	SNTA1	0.792415	auto	20	syntrophin alpha 1
zebrafinch	L2__NC_045027.1_-_49717780	NC_045027.1	49717628	49717865	49717780	-	FGF10	XM_002196864.4	0	49657870	49717745	59876	2	Promoter (<=1kb)	promoter	2.88445	3.6245	21.3392	3.84792e-06	0.000191977	DE	10.4547	FGF10	0.532934	chrZ	Z	fibroblast growth factor 10
zebrafinch	L2__NC_045006.1_+_36334854	NC_045006.1	36334759	36334940	36334854	+	LYPD6	XM_012575023.3	379	36334380	36365176	30797	1	Promoter (<=1kb)	promoter	-3.79038	2.75674	5.43751	0.0197087	0.144682	NS	10.4491	LYPD6	0.51497	auto	7	LY6/PLAUR domain containing 6
quail	L2__NW_015440100.1_-_4869	NW_015440100.1	4859	4948	4869	-	CNN1	XM_015851165.2	163	2022	5022	3001	2	Promoter (<=1kb)	promoter	-4.02754	2.59124	4.47068	0.0344812	0.454767	NS	10.4363	CNN1	0.684631	auto		calponin 1
quail	L2__NW_015439941.1_+_45750	NW_015439941.1	45604	45860	45750	+	MRPS12	XM_015850869.1	0	45688	46358	671	1	Promoter (<=1kb)	promoter	1.77049	5.89221	23.0124	1.60958e-06	0.00050353	DE	10.4321		0.634731	auto
zebrafinch	L2__NC_045003.1_+_17356408	NC_045003.1	17356377	17356514	17356408	+	DCX	XM_030272909.2	-300	17356814	17436293	79480	1	Promoter (<=1kb)	promoter	-3.78455	2.75484	4.68594	0.0304104	0.189203	NS	10.4258	DCX	0.469062	auto	4A	doublecortin
duck	L2__NC_051788.1_+_49259	NC_051788.1	49175	49302	49259	+	LOC119718653	XM_038187741.1	-1781	51083	60715	9633	1	Promoter (1-2kb)	promoter	-1.78483	5.83943	34.9299	3.41786e-09	3.16759e-07	DE	10.4224		0.672655	auto	17
quail	L2__NC_029517.1_-_102008313	NC_029517.1	102008237	102008366	102008313	-	CA8	XM_032442735.1	0	101940291	102008355	68065	2	Promoter (<=1kb)	promoter	3.39525	3.06934	13.3894	0.000253049	0.0237447	DE	10.4212	CA8	0.716567	auto	2	carbonic anhydrase 8
zebrafinch	L2__NC_045016.1_+_8940383	NC_045016.1	8940315	8940509	8940383	+	JPT1	XM_030287052.2	0	8940371	8961451	21081	1	Promoter (<=1kb)	promoter	-1.26744	8.22159	12.9192	0.000325226	0.00658351	DE	10.4204	JPT1	0.670659	auto	18
zebrafinch	L2__NC_045007.1_+_6624757	NC_045007.1	6624753	6624765	6624757	+	BEND5	XM_030278790.2	5088	6619665	7519220	899556	1	Intron (XM_030278788.2/BEND5, intron 1 of 10)		-4.12267	2.52576	4.09834	0.0429253	0.234311	NS	10.4129	AGBL4	0.49501	auto	8
chicken	L2__NC_006112.4_-_3764290	chr25	3764222	3764444	3764290	-	LOC107055146	XR_001470133.2	0	3761118	3764340	3223	2	Promoter (<=1kb)	promoter	-3.21218	3.23616	15.5681	7.95853e-05	0.00384549	DE	10.3951	LOC107055146	0.546906	auto	chr25	uncharacterized LOC107055146
quail	L2__NC_029517.1_-_40701892	NC_029517.1	40701808	40701983	40701892	-	RPSA	XM_015854190.1	0	40698337	40701972	3636	2	Promoter (<=1kb)	promoter	-1.06614	9.7414	6.3903	0.0114746	0.24309	NS	10.3857	RPSA	0.616766	auto	2
zebrafinch	L2__NC_045012.1_+_7108066	NC_045012.1	7107970	7108107	7108066	+	CYSTM1	XM_030283983.1	14	7107956	7130964	23009	1	Promoter (<=1kb)	promoter	1.35866	7.64299	16.7919	4.17108e-05	0.0013469	DE	10.3843		0.746507	auto	13
quail	L2__NC_029518.1_-_37498472	NC_029518.1	37498214	37498833	37498472	-	SMOC2	XM_015858014.2	0	37375954	37498456	122503	2	Promoter (<=1kb)	promoter	-1.55793	6.66468	4.02876	0.0447307	0.509464	NS	10.3831	SMOC2	0.714571	auto	3	SPARC related modular calcium binding 2
zebrafinch	L2__NC_044999.1_+_49475728	NC_044999.1	49475626	49475809	49475728	+	C1QTNF6	XM_030263043.2	0	49475650	49484931	9282	1	Promoter (<=1kb)	promoter	-3.38227	3.06735	4.67296	0.0306411	0.190335	NS	10.3746	C1QTNF6	0.57485	auto	1A	C1q and TNF related 6
zebrafinch	L2__NC_044998.1_+_393026	NC_044998.1	392830	393109	393026	+	TMEM45A	XM_012570110.3	0	392871	413422	20552	1	Promoter (<=1kb)	promoter	-1.61949	6.40547	9.76944	0.00177437	0.0256577	DE	10.3736	TMEM45A	0.712575	auto	1	transmembrane protein 45A
zebrafinch	L2__NC_045011.1_+_15371166	NC_045011.1	15371132	15371290	15371166	+	CENPP	XM_032750634.1	45124	15326008	15439042	113035	1	Intron (XM_032750635.1/CENPP, intron 6 of 8)		2.80493	3.69762	19.2067	1.17302e-05	0.000476364	DE	10.3715		0.387226	auto	12
zebrafinch	L2__NW_022611573.1_+_1075878	NW_022611573.1	1075848	1075907	1075878	+	LOC115491912	XM_030260364.2	0	1075859	1081017	5159	1	Promoter (<=1kb)	promoter	-2.67785	3.87078	12.3227	0.00044749	0.00851849	DE	10.3654		0.546906	auto
zebrafinch	L2__NC_045955.1_-_57363	NC_045955.1	57295	57410	57363	-	LOC115491394	XM_032744834.1	0	22687	57381	34695	2	Promoter (<=1kb)	promoter	-2.29711	4.51027	21.3601	3.80604e-06	0.000190792	DE	10.3606	SLC11A2	0.780439	auto	29	solute carrier family 11 (proton-coupled divalent metal ion transporters), member 2
zebrafinch	L2__NC_045002.1_-_63473610	NC_045002.1	63473512	63473720	63473610	-	SPRY1	XM_030270350.2	0	63467370	63473623	6254	2	Promoter (<=1kb)	promoter	1.69079	6.12268	21.127	4.2982e-06	0.000210452	DE	10.3521	SPRY1	0.810379	auto	4	sprouty RTK signaling antagonist 1
chicken	L2__NC_006099.5_-_5155521	chr12	5155341	5155599	5155521	-	TIMP4	XM_001232058.5	0	5130089	5155528	25440	2	Promoter (<=1kb)	promoter	-1.24156	8.33415	6.53754	0.0105621	0.165711	NS	10.3473	TIMP4	0.38523	auto	chr12	TIMP metallopeptidase inhibitor 4
chicken	L2__NC_006113.5_+_509861	chr26	509835	509993	509861	+	KLHL12	XM_015298734.2	-927	510920	522304	11385	1	Promoter (<=1kb)	promoter	-3.04464	3.39799	9.64257	0.00190119	0.0464258	DE	10.3457	KLHL12	0.702595	auto	chr26	kelch like family member 12
emu	L2__JABVCD010000763.1_+_127051	JABVCD010000763.1	126973	127129	127051	+	g16483.t1	g16483.t1	-1187	128316	132136	3821	1	Promoter (1-2kb)	promoter	1.72416	5.99731	63.9203	1.29557e-15	6.05032e-13	top50	10.3403	CAPG	0.796407	auto		capping actin protein, gelsolin like
zebrafinch	L2__NC_045002.1_+_26749431	NC_045002.1	26749192	26749574	26749431	+	PDGFRA	XM_030271078.2	0	26749251	26783533	34283	1	Promoter (<=1kb)	promoter	1.77958	5.81	6.33843	0.0118149	0.103131	NS	10.3394	PDGFRA	0.532934	auto	4	platelet-derived growth factor receptor, alpha polypeptide
quail	L2__NC_029520.1_+_16191259	NC_029520.1	16191078	16191428	16191259	+	LOC107314670	XM_015864143.2	0	16191172	16194783	3612	1	Promoter (<=1kb)	promoter	1.65766	6.23706	24.3712	7.94457e-07	0.000310666	DE	10.3389	FTL	0.746507	auto	5	ferritin, light polypeptide
quail	L2__NC_029543.1_+_74133	NC_029543.1	73978	74189	74133	+	LOC107325586	XM_015886618.2	44	73934	135752	61819	1	Promoter (<=1kb)	promoter	-2.37597	4.3497	6.61635	0.0101047	0.227919	NS	10.3348	FBN3	0.473054	auto	28	fibrillin 3
zebrafinch	L2__NC_045007.1_-_14479405	NC_045007.1	14479339	14479449	14479405	-	ZNHIT6	XM_032749796.1	892	14447437	14480231	32795	2	Promoter (<=1kb)	promoter	2.52587	4.09092	25.1516	5.29969e-07	3.32083e-05	DE	10.3331	ZNHIT6	0.782435	auto	8	zinc finger HIT-type containing 6
chicken	L2__NC_006107.5_-_1458105	chr20	1458088	1458158	1458105	-	MANBAL1	XM_025142421.1	0	1451738	1458098	6361	2	Promoter (<=1kb)	promoter	-1.98425	5.20432	46.7136	8.2156e-12	2.26153e-09	DE	10.3267	MANBAL1	0.694611	auto	chr20
duck	L2__NC_051784.1_+_13231079	NC_051784.1	13230975	13231228	13231079	+	ALAS1	XM_027467778.2	0	13231069	13238178	7110	1	Promoter (<=1kb)	promoter	1.37307	7.51904	8.20079	0.00418722	0.0662195	NS	10.3242	ALAS1	0.730539	auto	13	5'-aminolevulinate synthase 1
quail	L2__NW_015439869.1_+_97529	NW_015439869.1	97522	97571	97529	+	SCX	XM_015850412.2	1097	96425	108796	12372	1	Promoter (1-2kb)	promoter	-1.61419	6.39263	4.4187	0.0355472	0.460152	NS	10.3189	SCX	0.742515	auto		scleraxis bHLH transcription factor
zebrafinch	L2__NC_044998.1_+_45644544	NC_044998.1	45644447	45644645	45644544	+	EDNRB	XM_004186104.4	-16	45644661	45662463	17803	1	Promoter (<=1kb)	promoter	1.87577	5.49643	12.9122	0.000326455	0.00658351	DE	10.31	EDNRB	0.742515	auto	1	endothelin receptor type B
quail	L2__NC_029519.1_-_59544363	NC_029519.1	59544250	59544367	59544363	-	LOC107313771	XR_001555177.2	0	59542095	59544309	2215	2	Promoter (<=1kb)	promoter	-1.89972	5.42593	19.0507	1.27293e-05	0.00277824	DE	10.3077		0.694611	auto	4
quail	L2__NC_029534.1_-_5532271	NC_029534.1	5532197	5532329	5532271	-	LOC107322403	XM_015880402.2	0	5476991	5532220	55230	2	Promoter (<=1kb)	promoter	-3.62477	2.8425	3.23251	0.0721898	0.629063	NS	10.3034	ASPA	0.808383	auto	19	aspartoacylase
zebrafinch	L2__NC_045004.1_+_8250792	NC_045004.1	8250778	8250868	8250792	+	LOC115495670	XR_003960968.2	-2406	8253274	8256576	3303	1	Promoter (2-3kb)	promoter	-2.43238	4.22561	20.0974	7.35968e-06	0.000328286	DE	10.2783		0.510978	auto	5
zebrafinch	L2__NC_045008.1_+_6400727	NC_045008.1	6400661	6400794	6400727	+	EFHD1	XM_002197011.4	0	6400718	6417441	16724	1	Promoter (<=1kb)	promoter	1.52903	6.72092	15.7194	7.34664e-05	0.00212467	DE	10.2765	EFHD1	0.726547	auto	9	EF-hand domain family member D1
zebrafinch	L2__NC_044999.1_-_45866936	NC_044999.1	45866688	45866959	45866936	-	LOC100219617	XM_030262842.2	0	45866417	45866953	537	2	Promoter (<=1kb)	promoter	1.55651	6.60124	19.5779	9.65789e-06	0.000412112	DE	10.2749	LOC100857439	0.580838	auto	1A	histone H3.2-like
peacock	L2__scaffold3089_len48030_cov0_single_+_54609	scaffold3089_len48030_cov0_single	54480	54701	54609	+	g14965	g14965.t1	-95	54796	56638	1843	1	Promoter (<=1kb)	promoter	1.56299	6.57112	11.462	0.000710334	0.0291516	top50	10.2706	ACTA1	0.740519	auto		actin alpha 1, skeletal muscle
peacock	L2__scaffold10066_len15253_cov0_+_13959	scaffold10066_len15253_cov0	13949	13961	13959	+	g18774	g18774.t1	9593	4356	16620	12265	1	Intron (g18774.t1/g18774, intron 8 of 11)	promoter	3.72658	2.75571	4.45116	0.0348776	0.403774	NS	10.2694	ACTN4	0.642715	auto		actinin, alpha 4
quail	L2__NC_029543.1_+_2922753	NC_029543.1	2922689	2922791	2922753	+	CRLF1	XM_015886707.1	-21	2922812	2928409	5598	1	Promoter (<=1kb)	promoter	-1.37601	7.46226	6.59485	0.0102274	0.227991	NS	10.2681	CRLF1	0.742515	auto	28	cytokine receptor like factor 1
zebrafinch	L2__NC_045002.1_-_67762733	NC_045002.1	67762612	67762967	67762733	-	LOC115495121	XM_030272248.2	0	67760853	67762957	2105	2	Promoter (<=1kb)	promoter	-1.99456	5.14727	5.90747	0.0150768	0.120787	NS	10.2665		0.698603	auto	4
chicken	L2__NC_006088.5_+_1348931	chr1	1348889	1349096	1348931	+	AHCYL2	XM_015287911.2	0	1348918	1393269	44352	1	Promoter (<=1kb)	promoter	-1.66812	6.15389	54.9036	1.2659e-13	4.59979e-11	DE	10.2654	AHCYL2	0.772455	auto	chr1	adenosylhomocysteinase like 2
zebrafinch	L2__NC_045004.1_+_60235994	NC_045004.1	60235879	60236063	60235994	+	RPS29	NM_001245284.1	-270	60236333	60236858	526	1	Promoter (<=1kb)	promoter	-1.69778	6.04601	14.9583	0.000109915	0.00280844	DE	10.2648	RPS29	0.642715	auto	5	ribosomal protein S29
duck	L2__NC_051772.1_+_178546322	NC_051772.1	178546194	178546408	178546322	+	LOC101790074	XM_038178751.1	-335	178546743	178581681	34939	1	Promoter (<=1kb)	promoter	2.5177	4.06903	26.3774	2.80804e-07	1.87616e-05	DE	10.2446	SETDB2	0.698603	auto	1	SET domain bifurcated 2
turkey	L2__HG999692.1_+_3190306	HG999692.1	3190184	3190529	3190306	+	g15863	g15863.t1	-5742	3196271	3204709	8439	1	Distal Intergenic		-1.67817	6.10367	63.7418	1.41842e-15	1.42183e-12	DE	10.243	ASPN	0.532934	auto	14
zebrafinch	L2__NC_045009.1_-_20050914	NC_045009.1	20050798	20051065	20050914	-	ANPEP	XM_030281964.2	0	20042179	20051005	8827	2	Promoter (<=1kb)	promoter	1.80709	5.6592	15.3698	8.83903e-05	0.00241058	DE	10.2267	ANPEP	0.686627	auto	10	alanyl aminopeptidase, membrane
zebrafinch	L2__NC_044999.1_+_58041549	NC_044999.1	58041537	58041559	58041549	+	SOX5	XM_030263818.2	23504	58018033	58302103	284071	1	Intron (XM_030263809.2/SOX5, intron 4 of 17)		-3.07597	3.32206	6.4838	0.0108862	0.0972829	NS	10.2185	SOX5	0.518962	auto	1A	SRY-box 5
zebrafinch	L2__NC_044999.1_-_36280943	NC_044999.1	36280894	36280992	36280943	-	CSRP2	NM_001245456.1	246	36272516	36281140	8625	2	Promoter (<=1kb)	promoter	-3.03745	3.36303	8.80552	0.00300321	0.0376815	DE	10.215	CSRP2	0.702595	auto	1A	cysteine and glycine rich protein 2
emu	L2__CM027945.1_-_118469791	CM027945.1	118469751	118469875	118469791	-	g407.t1	g407.t1	-699	118380689	118469176	88488	2	Promoter (<=1kb)	promoter	-2.74136	3.72571	13.169	0.000284618	0.011791	top50	10.2135	TAGLN3	0.48503	auto	1	transgelin 3
zebrafinch	L2__NC_045023.1_-_1488855	NC_045023.1	1488785	1488913	1488855	-	F11R	XM_030291174.2	-168	1478565	1488745	10181	2	Promoter (<=1kb)	promoter	1.56002	6.54665	4.81549	0.0282051	0.180649	NS	10.2129		0.754491	auto	25
zebrafinch	L2__NC_045010.1_-_8330734	NC_045010.1	8330614	8331004	8330734	-	ZNF423	XM_030282055.2	-1147	8103956	8329857	225902	2	Promoter (1-2kb)	promoter	1.89031	5.40251	24.0375	9.448e-07	5.71604e-05	DE	10.2124	ZNF423	0.644711	auto	11	zinc finger protein 423
zebrafinch	L2__NC_044998.1_-_6244780	NC_044998.1	6244775	6244824	6244780	-	NCAM2	XM_030261365.2	178	5998252	6244953	246702	2	Promoter (<=1kb)	promoter	-2.86601	3.56327	7.00203	0.00814173	0.079877	NS	10.2124	NCAM2	0.662675	auto	1	neural cell adhesion molecule 2
quail	L2__NC_029533.1_-_6101129	NC_029533.1	6101077	6101137	6101129	-	KCNJ2	XM_015880091.2	71	6090968	6101148	10181	2	Promoter (<=1kb)	promoter	-2.20874	4.61878	7.40799	0.00649347	0.174617	NS	10.2017	KCNJ2	0.658683	auto	18	Potassium inwardly rectifying channel subfamily J member 2
duck	L2__NC_051787.1_-_9454700	NC_051787.1	9454694	9454783	9454700	-	LOC101804212	XM_027470098.2	0	9452751	9454710	1960	2	Promoter (<=1kb)	promoter	-1.54461	6.59274	46.9297	7.35776e-12	9.60857e-10	DE	10.1832	MIF	0.706587	auto	16	macrophage migration inhibitory factor (glycosylation-inhibiting factor)
quail	L2__NC_029519.1_+_10910314	NC_029519.1	10910312	10910318	10910314	+	LOC107312878	XM_015860696.2	26	10910286	10913347	3062	1	Promoter (<=1kb)	promoter	-3.37045	3.0209	7.86167	0.00504938	0.148553	NS	10.1818	KCTD12-2	0.678643	auto	4
chicken	L2__NC_006091.5_-_20067413	chr4	20067284	20067496	20067413	-	SFRP2	NM_204773.1	0	20063707	20067350	3644	2	Promoter (<=1kb)	promoter	-1.8337	5.54268	42.06	8.85175e-11	1.9612e-08	DE	10.1636	SFRP2	0.616766	auto	chr4	secreted frizzled related protein 2
zebrafinch	L2__NC_045004.1_-_7865146	NC_045004.1	7865085	7865177	7865146	-	CD59	XM_030273527.2	148	7858928	7865233	6306	2	Promoter (<=1kb)	promoter	-2.7995	3.62979	11.6688	0.000635569	0.0112637	DE	10.1616		0.722555	auto	5
zebrafinch	L2__NC_045002.1_+_61128827	NC_045002.1	61128469	61128963	61128827	+	PKD2	XM_030271939.2	-632	61129595	61156123	26529	1	Promoter (<=1kb)	promoter	-1.51756	6.69585	7.98739	0.00471042	0.0537869	NS	10.1613	PKD2	0.588822	auto	4	polycystin 2, transient receptor potential cation channel
zebrafinch	L2__NC_045001.1_-_72029861	NC_045001.1	72029779	72029946	72029861	-	KIF25	XM_030268386.2	259	71988869	72030038	41170	2	Promoter (<=1kb)	promoter	-2.43592	4.17028	11.2438	0.000798892	0.0137642	DE	10.1584	KIF25	0.800399	auto	3	kinesin family member 25
chicken	L2__NC_006090.5_+_88407440	chr3	88407348	88407502	88407440	+	GSTAL1	XM_015284914.2	0	88407382	88419648	12267	1	Promoter (<=1kb)	promoter	1.66203	6.11193	13.8102	0.00020223	0.00830423	DE	10.1582	GSTAL1	0.638723	auto	chr3
quail	L2__NC_029547.1_-_30390838	NC_029547.1	30390805	30390959	30390838	-	RPS6	XM_015849075.2	0	30386695	30390936	4242	2	Promoter (<=1kb)	promoter	0.90358	11.2363	9.19176	0.00243107	0.0958638	NS	10.1529	RPS6	0.704591	chrZ	Z	ribosomal protein S6
emu	L2__CM027974.1_+_1792565	CM027974.1	1792357	1792734	1792565	+	g12409.t1	g12409.t1	62279	1730078	1737706	7629	1	Distal Intergenic		1.22494	8.28559	55.3832	9.91802e-14	3.77399e-11	DE	10.1493	TRMT10B	0.698603	chrZ	Z	tRNA methyltransferase 10B
duck	L2__NC_051773.1_-_121644539	NC_051773.1	121644178	121644685	121644539	-	TGFBR2	XM_038174305.1	0	121585971	121644188	58218	2	Promoter (<=1kb)	promoter	1.42226	7.13464	27.042	1.99082e-07	1.43446e-05	DE	10.1473	TGFBR2	0.642715	auto	2	transforming growth factor beta receptor 2
zebrafinch	L2__NC_045010.1_+_17637108	NC_045010.1	17637037	17637292	17637108	+	WFDC1	XM_030282373.2	503	17636534	17653166	16633	1	Promoter (<=1kb)	promoter	-1.65263	6.13865	5.52368	0.0187607	0.140665	NS	10.1449	WFDC1	0.576846	auto	11	WAP four-disulfide core domain 1
peacock	L2__scaffold1693_len67615_cov0_single_-_51462	scaffold1693_len67615_cov0_single	51398	51513	51462	-	g12076	g12076.t1	5193	55202	56591	1390	2	Distal Intergenic	promoter	2.68494	3.77627	10.3588	0.0012886	0.0452558	top50	10.1391	NFKBIB	0.714571	auto		NFKB inhibitor beta
zebrafinch	L2__NC_045001.1_+_95201161	NC_045001.1	95200931	95201491	95201161	+	SIX2	XM_002196523.4	0	95201378	95205734	4357	1	Promoter (<=1kb)	promoter	1.53802	6.5915	6.93074	0.00847265	0.0817521	NS	10.1379	SIX2	0.664671	auto	3	SIX homeobox 2
quail	L2__NC_029533.1_-_8740434	NC_029533.1	8740339	8740450	8740434	-	LOC107322323	XM_015880247.1	1049	8739690	8741388	1699	2	Promoter (1-2kb)	promoter	-2.54928	3.97199	11.9205	0.00055519	0.0393884	DE	10.1257	NME2	0.520958	auto	18	NME/NM23 nucleoside diphosphate kinase 2
quail	L2__NC_029516.1_+_43836184	NC_029516.1	43836130	43836271	43836184	+	LOC107312618	XM_032444307.1	0	43836185	43849839	13655	1	Promoter (<=1kb)	promoter	1.68527	6.00819	11.4976	0.00069685	0.0444894	DE	10.1254	HIST1H2A4L2	0.626747	auto	1	histone cluster 1, H2A-IV-like 2 (similar to human histone cluster 2, class H2A, member C)
zebrafinch	L2__NC_045028.1_-_6230131	NC_045028.1	6230108	6230135	6230131	-	LOC116806956	XR_004365997.1	-11258	6216390	6218877	2488	2	Distal Intergenic		-4.06133	2.48765	3.58449	0.0583212	0.287351	NS	10.1032		0.471058	chrW	W
turkey	L2__HG999710.1_-_93602	HG999710.1	93505	93628	93602	-	g20982	g20982.t1	-590	92497	93038	542	2	Promoter (<=1kb)	promoter	1.33806	7.55054	29.5446	5.46454e-08	1.19079e-05	top50	10.1031	DDIT3	0.479042	auto	31
quail	L2__NC_029537.1_-_54422	NC_029537.1	54265	54506	54422	-	CAPG	XM_015883045.1	0	51611	54506	2896	2	Promoter (<=1kb)	promoter	1.28436	7.86561	12.896	0.000329293	0.0283524	DE	10.1023	CAPG	0.644711	auto	22	capping actin protein, gelsolin like
zebrafinch	L2__NC_044999.1_-_35969561	NC_044999.1	35969253	35969744	35969561	-	PHLDA1	XM_030260173.2	3676	35965056	35972929	7874	2	Exon (XM_030260173.2/PHLDA1, exon 2 of 3)	promoter	1.42078	7.10171	6.59024	0.010254	0.0938338	NS	10.09	PHLDA1	0.784431	auto	1A	pleckstrin homology like domain family A member 1
zebrafinch	L2__NC_044999.1_+_39755423	NC_044999.1	39755325	39755432	39755423	+	ALX1	XM_002196007.2	30	39755295	39773687	18393	1	Promoter (<=1kb)	promoter	-2.71349	3.71819	11.1015	0.00086257	0.0146285	DE	10.0893	ALX1	0.506986	auto	1A	ALX homeobox 1
zebrafinch	L2__NC_045000.1_-_17781191	NC_045000.1	17781164	17781294	17781191	-	OTUD1	XM_004175528.3	258	17778696	17781422	2727	2	Promoter (<=1kb)	promoter	-1.96741	5.12302	10.318	0.00131741	0.0203348	DE	10.0791	OTUD1	0.762475	auto	2	OTU deubiquitinase 1
quail	L2__NC_029525.1_-_1803031	NC_029525.1	1802956	1803075	1803031	-	CLK3	XM_015872682.1	0	1795424	1803058	7635	2	Promoter (<=1kb)	promoter	-1.98272	5.08107	18.739	1.49886e-05	0.003058	DE	10.0744	CLK3	0.632735	auto	10	CDC like kinase 3
quail	L2__NC_029516.1_+_163208395	NC_029516.1	163208372	163208401	163208395	+	LOC107308400	XM_015852268.1	-3	163208404	163214716	6313	1	Promoter (<=1kb)	promoter	4.3966	2.29129	7.56399	0.00595462	0.165337	NS	10.0739	MMP10	0.40519	auto	1	matrix metallopeptidase 10
turkey	L2__HG999704.1_-_4891018	HG999704.1	4890960	4891084	4891018	-	g19506	g19506.t1	-5468	4881327	4885616	4290	2	Distal Intergenic		1.3207	7.62563	5.67414	0.0172168	0.277908	NS	10.0712	COL9A2	0.391218	auto	25	collagen type IX alpha 2 chain
zebrafinch	L2__NC_045012.1_-_12297322	NC_045012.1	12297181	12297770	12297322	-	SPARC	XM_030283787.2	9484	12296508	12306665	10158	2	3' UTR		-1.71761	5.86271	18.8992	1.37811e-05	0.000539308	DE	10.0698	SPARC	0.451098	auto	13	secreted protein acidic and cysteine rich
quail	L2__NC_029528.1_-_4935555	NC_029528.1	4935471	4935627	4935555	-	RPS14	XM_015875733.1	290	4932525	4935761	3237	2	Promoter (<=1kb)	promoter	-0.970408	10.3531	5.41933	0.019915	0.33798	NS	10.0468	RPS14	0.662675	auto	13	ribosomal protein S14
zebrafinch	L2__NC_045004.1_-_3477588	NC_045004.1	3477490	3477629	3477588	-	WT1	XM_030273385.2	0	3443098	3477625	34528	2	Promoter (<=1kb)	promoter	-2.92581	3.43352	3.8861	0.0486874	0.255627	NS	10.0458	WT1	0.658683	auto	5	Wilms tumor 1
zebrafinch	L2__NC_045009.1_-_19363021	NC_045009.1	19362996	19363150	19363021	-	ITGA11	XM_032750291.1	321	19321031	19363317	42287	2	Promoter (<=1kb)	promoter	-1.63438	6.14263	7.51211	0.00612855	0.0656382	NS	10.0394	ITGA11	0.620758	auto	10	integrin subunit alpha 11
zebrafinch	L2__NC_045027.1_-_53925355	NC_045027.1	53925338	53925365	53925355	-	LOC100220956	XM_030258993.2	25993	53824465	53951331	126867	2	Intron (XM_030258991.2/LOC100220956, intron 1 of 14)		-2.89135	3.47144	5.47868	0.0192497	0.142706	NS	10.0372	PDE4D	0.493014	chrZ	Z	phosphodiesterase 4D
zebrafinch	L2__NC_045005.1_-_22677957	NC_045005.1	22677892	22678068	22677957	-	ATP5MD	NM_001245215.1	0	22675751	22677976	2226	2	Promoter (<=1kb)	promoter	1.12087	8.94767	3.49527	0.0615445	0.296106	NS	10.0292	USMG5	0.794411	auto	6	up-regulated during skeletal muscle growth 5 homolog (mouse)
zebrafinch	L2__NC_045002.1_-_10210449	NC_045002.1	10210384	10210567	10210449	-	CPZ	XM_030270650.2	0	10176534	10210545	34012	2	Promoter (<=1kb)	promoter	-1.99419	5.02726	7.20334	0.0072768	0.0740237	NS	10.0253	CPZ	0.576846	auto	4	carboxypeptidase Z
zebrafinch	L2__NC_045002.1_+_48729532	NC_045002.1	48729432	48729580	48729532	+	SLC39A8	XR_003960099.2	-109	48729689	48752253	22565	1	Promoter (<=1kb)	promoter	3.48371	2.87674	8.77375	0.00305596	0.0381615	DE	10.0217		0.798403	auto	4
zebrafinch	L2__NC_045002.1_-_70294716	NC_045002.1	70294683	70294723	70294716	-	PCDH10	XM_030272262.2	54	70261251	70294737	33487	2	Promoter (<=1kb)	promoter	-1.84045	5.4447	13.9967	0.000183135	0.00424639	DE	10.0207	PCDH10	0.630739	auto	4	protocadherin 10
zebrafinch	L2__NC_045028.1_-_11196325	NC_045028.1	11196301	11196383	11196325	-	LOC116806943	XR_004365987.1	18900	11212810	11215201	2392	2	Distal Intergenic		-2.67502	3.73998	5.98118	0.0144593	0.117903	NS	10.0045		0.518962	chrW	W
zebrafinch	L2__NC_045004.1_+_53653333	NC_045004.1	53653281	53653367	53653333	+	PLD4	XM_030275108.2	11	53653270	53667358	14089	1	Promoter (<=1kb)	promoter	-3.70193	2.70012	5.07907	0.0242163	0.164758	NS	9.99565	PLD4	0.431138	auto	5	phospholipase D family member 4
zebrafinch	L2__NC_044999.1_-_68347200	NC_044999.1	68346860	68347324	68347200	-	CACNA1C	XM_030263872.2	0	67936010	68347038	411029	2	Promoter (<=1kb)	promoter	-1.69919	5.87713	14.3296	0.000153433	0.0037077	DE	9.98634	CACNA1C	0.666667	auto	1A	calcium voltage-gated channel subunit alpha1 C
zebrafinch	L2__NC_045004.1_+_32975266	NC_045004.1	32975262	32975282	32975266	+	GJD2	XM_030274566.2	229	32975033	32985826	10794	1	Promoter (<=1kb)	promoter	-2.69473	3.7056	8.94942	0.00277558	0.0359391	DE	9.98559	GJD2	0.56487	auto	5	gap junction protein delta 2
quail	L2__NC_029533.1_-_4510936	NC_029533.1	4510808	4511095	4510936	-	LOC107322132	XM_015879824.2	0	4507872	4511072	3201	2	Promoter (<=1kb)	promoter	-2.32951	4.2836	2.31441	0.12818	0.779129	NS	9.97869	LOC100857706	0.580838	auto	18	uncharacterized LOC100857706
zebrafinch	L2__NC_045007.1_+_23542683	NC_045007.1	23542563	23542720	23542683	+	LAMC2	XM_030279444.2	29	23542534	23559497	16964	1	Promoter (<=1kb)	promoter	-2.76317	3.60978	4.82619	0.0280306	0.180035	NS	9.97441	LAMC2	0.764471	auto	8	laminin subunit gamma 2
quail	L2__NC_029535.1_+_9503679	NC_029535.1	9503621	9503738	9503679	+	CTSA	XM_015881942.2	74	9503547	9507656	4110	1	Promoter (<=1kb)	promoter	-1.12119	8.89606	2.30329	0.1291	0.780373	NS	9.97419	CTSA	0.704591	auto	20	cathepsin A
duck	L2__NC_051785.1_+_15105690	NC_051785.1	15105556	15105758	15105690	+	KCNMB1	XM_005024952.5	0	15105586	15112098	6513	1	Promoter (<=1kb)	promoter	-1.86886	5.33327	58.2606	2.29598e-14	3.73378e-12	DE	9.96715	KCNMB1	0.453094	auto	14	potassium calcium-activated channel subfamily M regulatory beta subunit 1
zebrafinch	L2__NC_045014.1_-_4426498	NC_045014.1	4426414	4426546	4426498	-	TBX5	XM_030285895.2	-3029	4387031	4423517	36487	2	Distal Intergenic		2.86976	3.47033	16.3625	5.231e-05	0.00162056	DE	9.95902	TBX5	0.59481	auto	15	T-box 5
zebrafinch	L2__NC_045004.1_+_5920226	NC_045004.1	5920144	5920270	5920226	+	ZDHHC13	XM_030273466.2	-45828	5966098	5982290	16193	1	Distal Intergenic		-3.31208	3.00455	4.39432	0.0360588	0.211094	NS	9.95133	ZDHHC13	0.638723	auto	5	zinc finger DHHC-type containing 13
quail	L2__NC_029542.1_+_4679194	NC_029542.1	4679111	4679223	4679194	+	LOC107325298	XM_015886009.2	0	4679200	4684322	5123	1	Promoter (<=1kb)	promoter	-2.62331	3.79329	15.1132	0.000101253	0.0117316	DE	9.95099	AOC3	0.608782	auto	27	amine oxidase, copper containing 3
turkey	L2__HG999682.1_+_49687467	HG999682.1	49687398	49687524	49687467	+	g7901	g7901.t1	-13426	49700950	49757366	56417	1	Distal Intergenic	promoter	1.91813	5.18358	43.6123	4.00324e-11	2.22936e-08	top50	9.94277	TAF4B	0.427146	auto	3	TATA-box binding protein associated factor 4b
zebrafinch	L2__NC_045000.1_-_9798204	NC_045000.1	9798131	9798295	9798204	-	VIPR2	XM_030264288.2	0	9747719	9798211	50493	2	Promoter (<=1kb)	promoter	-3.84633	2.58496	4.02981	0.0447029	0.241343	NS	9.94262	VIPR2	0.770459	auto	2	vasoactive intestinal peptide receptor 2
emu	L2__CM027956.1_-_4689515	CM027956.1	4689509	4689520	4689515	-	g9629.t1	g9629.t1	-853	4688311	4688667	357	2	Promoter (<=1kb)	promoter	-1.76606	5.62963	6.6412	0.00996467	0.183143	NS	9.94226	LOC112533358	0.738523	auto	12	coiled-coil domain-containing glutamate-rich protein 1-like
duck	L2__NC_051779.1_-_23856627	NC_051779.1	23856527	23856663	23856627	-	TRABD2B	XM_027462667.2	190	23578044	23856717	278674	2	Promoter (<=1kb)	promoter	2.71817	3.65555	11.6759	0.000633158	0.0151741	DE	9.93643	TRABD2B	0.628743	auto	8	TraB domain containing 2B
peacock	L2__scaffold184_len238318_cov0_+_198168	scaffold184_len238318_cov0	198144	198501	198168	+	g3034	g3034.t1	0	198222	198611	390	1	Promoter (<=1kb)	promoter	-1.34077	7.41052	73.4254	1.04515e-17	1.27246e-14	top50	9.93583	HIST1H2A3	0.690619	auto		histone cluster 1, H2A, III (similar to human histone cluster 2, class H2A, member C)
zebrafinch	L2__NC_045000.1_-_105779078	NC_045000.1	105778960	105779154	105779078	-	LOC100227831	XM_030266079.2	433	105756172	105779393	23222	2	Promoter (<=1kb)	promoter	1.84586	5.3817	16.2032	5.68969e-05	0.00173108	DE	9.93384	ABHD3	0.730539	auto	2	abhydrolase domain containing 3
duck	L2__NC_051772.1_-_111687890	NC_051772.1	111687771	111687916	111687890	-	LOC110351546	XR_002399144.3	863	111659651	111688634	28984	2	Promoter (<=1kb)	promoter	3.36145	2.95454	9.08812	0.00257276	0.0454398	DE	9.93154		0.46507	auto	1
quail	L2__NC_029544.1_+_870589	NC_029544.1	870507	870731	870589	+	ZC3H10	XM_015886894.1	-688	871419	873594	2176	1	Promoter (<=1kb)	promoter	-0.884678	11.2215	7.66029	0.00564494	0.160054	NS	9.92743	ZC3H10	0.656687	auto	LGE22C19W28_E50C23	zinc finger CCCH-type containing 10
quail	L2__NC_029522.1_-_3414302	NC_029522.1	3414067	3414384	3414302	-	SH3BP4	XM_015867708.2	0	3382816	3414333	31518	2	Promoter (<=1kb)	promoter	-1.4491	6.8493	16.367	5.21857e-05	0.00753481	DE	9.92531	SH3BP4	0.678643	auto	7	SH3 domain binding protein 4
zebrafinch	L2__NC_045006.1_-_13159422	NC_045006.1	13159359	13159466	13159422	-	LOC100224567	XM_032749583.1	7118	13078227	13166477	88251	2	Intron (XM_030278387.2/LOC100224567, intron 1 of 29)		-3.84065	2.58325	4.49424	0.0340093	0.203187	NS	9.92135	SCN1A	0.389222	auto	7	sodium voltage-gated channel alpha subunit 1
zebrafinch	L2__NC_045008.1_-_21465292	NC_045008.1	21465217	21465331	21465292	-	CLDN11	XM_002198103.5	196	21454191	21465413	11223	2	Promoter (<=1kb)	promoter	3.23067	3.07072	9.07244	0.0025949	0.034103	DE	9.92048	CLDN11	0.634731	auto	9	claudin 11
turkey	L2__HG999707.1_-_3975806	HG999707.1	3975800	3975821	3975806	-	g20925	g20925.t1	-119	3973702	3975702	2001	2	Promoter (<=1kb)	promoter	3.98494	2.4883	5.50347	0.0189788	0.296189	NS	9.91571	GDF15	0.55642	auto	30	growth differentiation factor 15
duck	L2__NC_051772.1_+_57247945	NC_051772.1	57247881	57248132	57247945	+	ALDH1L2	XM_027449546.2	0	57247995	57282371	34377	1	Promoter (<=1kb)	promoter	2.119	4.67478	24.3967	7.8403e-07	4.75884e-05	DE	9.90583	ALDH1L2	0.782435	auto	1	aldehyde dehydrogenase 1 family member L2
duck	L2__NC_051773.1_-_67374430	NC_051773.1	67374275	67374504	67374430	-	CTNNAL1	XM_038175727.1	0	67317926	67374481	56556	2	Promoter (<=1kb)	promoter	1.88256	5.26036	8.05851	0.00452904	0.0701744	NS	9.90293	CTNNAL1	0.744511	auto	2	catenin alpha like 1
zebrafinch	L2__NC_045006.1_+_14998332	NC_045006.1	14998198	14998407	14998332	+	ITGA6	XM_002198790.5	0	14998287	15039977	41691	1	Promoter (<=1kb)	promoter	1.33225	7.43312	11.012	0.000905222	0.0151019	DE	9.9028	ITGA6	0.738523	auto	7	integrin subunit alpha 6
turkey	L2__HG999683.1_-_46142305	HG999683.1	46142188	46142447	46142305	-	g22611	g22611.t1	12650	46152690	46154838	2149	2	Distal Intergenic		2.38991	4.14246	29.1212	6.79905e-08	1.45008e-05	DE	9.90012	HUS1	0.536926	chrZ	Z	HUS1 checkpoint clamp component
chicken	L2__NC_006115.5_-_248140	chr28	248001	248190	248140	-	CERS4	XM_025144427.1	0	193756	248152	54397	2	Promoter (<=1kb)	promoter	-3.0658	3.22821	10.4777	0.00120827	0.0337721	DE	9.89703	CERS4	0.714571	auto	chr28	ceramide synthase 4
turkey	L2__HG999705.1_+_4975597	HG999705.1	4975591	4975602	4975597	+	g20608	g20608.t1	-123	4975725	4976294	570	1	Promoter (<=1kb)	promoter	3.01564	3.2813	9.64404	0.00189967	0.0550355	NS	9.89522	HSPB9	0.482667	auto	29	heat shock protein family B (small) member 9
emu	L2__CM027947.1_+_36819212	CM027947.1	36819038	36819461	36819212	+	g4150.t1	g4150.t1	0	36819373	36859870	40498	1	Promoter (<=1kb)	promoter	1.44604	6.84149	73.1757	1.18605e-17	7.16792e-15	top50	9.89307	SH3BGRL2	0.792415	auto	3	SH3 domain binding glutamate rich protein like 2
zebrafinch	L2__NC_045020.1_-_517208	NC_045020.1	517162	517253	517208	-	TACC1	XM_030290156.2	222	489242	517384	28143	2	Promoter (<=1kb)	promoter	2.1276	4.64881	29.9889	4.34525e-08	3.63035e-06	DE	9.89079	TACC1	0.676647	auto	22	transforming acidic coiled-coil containing protein 1
duck	L2__NC_051772.1_-_44054663	NC_051772.1	44054612	44054720	44054663	-	LOC113843042	XM_027453122.2	293	44054139	44054905	767	2	Promoter (<=1kb)	promoter	1.36582	7.23745	34.621	4.00553e-09	3.67273e-07	DE	9.88503	HIST1H2A4L2	0.648703	auto	1	histone cluster 1, H2A-IV-like 2 (similar to human histone cluster 2, class H2A, member C)
zebrafinch	L2__NC_045027.1_-_5510908	NC_045027.1	5510833	5510989	5510908	-	ATP5ME	NM_001245750.1	0	5508708	5510926	2219	2	Promoter (<=1kb)	promoter	1.01333	9.74689	10.1093	0.00147522	0.0223109	DE	9.87686	ATP5I	0.636727	chrZ	Z	ATP synthase, H+ transporting, mitochondrial Fo complex subunit E
zebrafinch	L2__NC_045000.1_-_74280945	NC_045000.1	74280931	74280956	74280945	-	LOC116807958	XM_032747190.1	-15482	74263978	74265474	1497	2	Distal Intergenic		-3.45001	2.86102	3.29266	0.0695902	0.318096	NS	9.87053		0.516966	auto	2
duck	L2__NC_051803.1_-_6822321	NC_051803.1	6822296	6822361	6822321	-	LOC101790407	XM_038169638.1	-743	6702040	6821618	119579	2	Promoter (<=1kb)	promoter	-3.08745	3.19376	13.9018	0.000192611	0.00582497	DE	9.86056	LOC407092	0.676647	chrW	W
zebrafinch	L2__NC_045004.1_-_60133788	NC_045004.1	60133714	60133902	60133788	-	ARF6	NM_001309423.1	-10987	60122007	60122915	909	2	Distal Intergenic	promoter	-1.63141	6.03872	14.8946	0.000113689	0.00289082	DE	9.85163	ARF6	0.658683	auto	5	ADP ribosylation factor 6
chicken	L2__NC_006100.5_+_14838492	chr13	14838323	14838658	14838492	+	CLK4	XM_414614.6	10404	14827919	14836876	8958	1	Distal Intergenic	promoter	-2.74458	3.58936	11.4328	0.000721579	0.023244	DE	9.8513	CLK4	0.804391	auto	chr13	CDC like kinase 4
zebrafinch	L2__NC_045000.1_+_60771886	NC_045000.1	60771821	60771920	60771886	+	LOC100223369	XM_032746533.1	436	60771385	60787480	16096	1	Promoter (<=1kb)	promoter	3.14022	3.13565	10.0841	0.00149555	0.0224589	DE	9.84662	SERPINB6L	0.459082	auto	2
duck	L2__NW_024010378.1_+_155950	NW_024010378.1	155735	156047	155950	+	LOC113841280	XR_003493878.1	-1654	157701	157854	154	1	Promoter (1-2kb)	promoter	-1.65552	5.94725	14.812	0.000118776	0.00398339	DE	9.8458		0.876248	auto
duck	L2__NC_051795.1_-_2144085	NC_051795.1	2143988	2144172	2144085	-	PSMB2	XM_027443819.2	1144	2133450	2145132	11683	2	Promoter (1-2kb)	promoter	2.99532	3.28548	15.9293	6.57545e-05	0.00244284	DE	9.84106	PSMB2	0.45509	auto	24	proteasome subunit beta 2
peacock	L2__scaffold188_len302087_cov0_-_315669	scaffold188_len302087_cov0	315627	315784	315669	-	g3213	g3213.t1	-208	210804	315576	104773	2	Promoter (<=1kb)	promoter	1.97485	4.97195	31.1857	2.34489e-08	8.56472e-06	top50	9.81886	LIMCH1	0.770459	auto		LIM and calponin homology domains 1
peacock	L2__scaffold1095_len222441_cov0_-_7747	scaffold1095_len222441_cov0	7474	7903	7747	-	g10256	g10256.t1	0	3334	7522	4189	2	Promoter (<=1kb)	promoter	1.51682	6.47308	31.2308	2.29101e-08	8.56472e-06	top50	9.81847	STARD4	0.728543	auto		StAR related lipid transfer domain containing 4
zebrafinch	L2__NC_044999.1_+_45889809	NC_044999.1	45889792	45889914	45889809	+	LOC115493339	XM_030262843.2	-1587	45891501	45892012	512	1	Promoter (1-2kb)	promoter	1.24386	7.88555	5.79881	0.016037	0.126458	NS	9.80853	LOC100857439	0.608782	auto	1A	histone H3.2-like
zebrafinch	L2__NC_045001.1_-_33490853	NC_045001.1	33490829	33490909	33490853	-	TBX18	XM_030267545.2	0	33469751	33490885	21135	2	Promoter (<=1kb)	promoter	2.62736	3.73044	20.8537	4.95724e-06	0.000235067	DE	9.80121	TBX18	0.650699	auto	3	T-box transcription factor 18
zebrafinch	L2__NC_045002.1_-_25968029	NC_045002.1	25968029	25968030	25968029	-	SGCB	XM_030271067.2	-215	25960452	25967815	7364	2	Promoter (<=1kb)	promoter	-2.68657	3.64765	15.0005	0.000107485	0.00275781	DE	9.79969	SGCB	0.720559	auto	4	sarcoglycan beta
zebrafinch	L2__NC_045008.1_-_21644673	NC_045008.1	21644627	21644708	21644673	-	MYNN	XM_030279995.2	0	21632651	21644703	12053	2	Promoter (<=1kb)	promoter	-2.2548	4.34249	18.5536	1.6519e-05	0.000625524	DE	9.79143	MYNN	0.720559	auto	9	myoneurin
zebrafinch	L2__NC_045006.1_-_29312245	NC_045006.1	29312036	29312361	29312245	-	DBI	XM_032749304.1	0	29309102	29312142	3041	2	Promoter (<=1kb)	promoter	0.936726	10.4506	9.85038	0.00169797	0.0247227	DE	9.78932	DBI	0.766467	auto	7	diazepam binding inhibitor, acyl-CoA binding protein
turkey	L2__HG999704.1_+_577342	HG999704.1	577298	577421	577342	+	g19352	g19352.t1	-139	577560	589645	12086	1	Promoter (<=1kb)	promoter	1.84936	5.29214	49.3233	2.17072e-12	1.45062e-09	top50	9.78707	ZCCHC17	0.471058	auto	25	zinc finger CCHC-type containing 17
zebrafinch	L2__NC_045003.1_-_2611183	NC_045003.1	2611146	2611256	2611183	-	PCDH11X	XM_030272410.2	-151	2184640	2611105	426466	2	Promoter (<=1kb)	promoter	-3.04499	3.2129	8.96646	0.00274981	0.0357373	DE	9.78325	PCDH11X	0.842315	auto	4A	protocadherin 11 X-linked
zebrafinch	L2__NC_045000.1_-_127038705	NC_045000.1	127038372	127038795	127038705	-	MMP16	XM_002199847.5	0	126865918	127038731	172814	2	Promoter (<=1kb)	promoter	-1.46353	6.68245	16.3614	5.23407e-05	0.00162056	DE	9.77999	MMP16	0.680639	auto	2	matrix metallopeptidase 16
zebrafinch	L2__NC_045005.1_-_2875997	NC_045005.1	2875851	2876007	2875997	-	DDIT4	XM_002195058.3	160	2874585	2876011	1427	2	Promoter (<=1kb)	promoter	-1.22538	7.98038	6.05167	0.0138931	0.115069	NS	9.779	DDIT4	0.754491	auto	6	DNA damage inducible transcript 4
quail	L2__NC_029532.1_+_873938	NC_029532.1	873874	874049	873938	+	RPL12	XM_015878652.1	0	873896	876276	2381	1	Promoter (<=1kb)	promoter	-0.939832	10.4046	6.97835	0.00825016	0.203115	NS	9.77853	RPL12	0.686627	auto	17	ribosomal protein L12
duck	L2__NC_051804.1_+_37988687	NC_051804.1	37988556	37988800	37988687	+	RFK	XM_027446596.2	0	37988573	37994693	6121	1	Promoter (<=1kb)	promoter	1.71964	5.6842	32.1221	1.44785e-08	1.22343e-06	DE	9.77477	RFKL	0.792415	chrZ	Z	riboflavin kinase
quail	L2__NW_015439947.1_-_42867	NW_015439947.1	42842	42896	42867	-	LOC107307384	XM_032441797.1	67	6342	42909	36568	2	Promoter (<=1kb)	promoter	-2.65729	3.67792	7.97829	0.00473417	0.144254	NS	9.77331		0.596806	auto
zebrafinch	L2__NC_044999.1_-_28729390	NC_044999.1	28729334	28729422	28729390	-	NELL2	XM_032744686.1	0	28596222	28729385	133164	2	Promoter (<=1kb)	promoter	-2.91692	3.35023	6.2437	0.0124636	0.106066	NS	9.77238	NELL2	0.828343	auto	1A	neural EGFL like 2
peacock	L2__scaffold227_len202630_cov0_+_58247	scaffold227_len202630_cov0	58096	58438	58247	+	g3487	g3487.t1	0	58308	63210	4903	1	Promoter (<=1kb)	promoter	0.853243	11.4441	18.8903	1.38453e-05	0.00118988	top50	9.76463	TPM2	0.738523	chrZ		tropomyosin 2
zebrafinch	L2__NC_045013.1_-_5410326	NC_045013.1	5410242	5410377	5410326	-	MAP2K3	XM_012577836.3	53678	5445697	5463920	18224	2	Distal Intergenic		-3.43341	2.84269	4.95459	0.0260215	0.171742	NS	9.76012	MAP2K3	0.522954	auto	14	mitogen-activated protein kinase kinase 3
quail	L2__NC_029518.1_+_80749430	NC_029518.1	80749397	80749440	80749430	+	LOC107312132	XM_032443468.1	-126	80749566	80752101	2536	1	Promoter (<=1kb)	promoter	4.04012	2.41448	6.43314	0.011201	0.238913	NS	9.7548	GSTAL1	0.413174	auto	3
quail	L2__NC_029529.1_+_5584486	NC_029529.1	5584452	5584769	5584486	+	C1QTNF8	XM_015877023.2	-1242	5586011	5593330	7320	1	Promoter (1-2kb)	promoter	1.52096	6.40802	5.51512	0.0188528	0.32647	NS	9.74635	C1QTNF8	0.43513	auto	14	C1q and TNF related 8
zebrafinch	L2__NW_022611553.1_-_92077	NW_022611553.1	92013	92108	92077	-	LOC115492083	XM_032745742.1	-8314	70909	83794	12886	2	Exon (XM_030260693.2/PORCN, exon 11 of 13)	promoter	-2.08343	4.67744	9.79432	0.00175052	0.0253825	DE	9.74514		0.714571	auto
zebrafinch	L2__NC_045013.1_+_5303021	NC_045013.1	5302961	5303098	5303021	+	ARPC1B	XM_030284411.2	0	5303000	5310839	7840	1	Promoter (<=1kb)	promoter	1.1472	8.49207	11.8332	0.000581838	0.0104701	DE	9.74212	ARPC1B	0.728543	auto	14	actin related protein 2/3 complex subunit 1B
peacock	L2__scaffold25334_len1570_cov0_single_-_864	scaffold25334_len1570_cov0_single	652	1062	864	-	g21041	g21041.t1	0	1	746	746	2	Promoter (<=1kb)	promoter	1.27372	7.64466	51.7128	6.42421e-13	4.69289e-10	top50	9.73713	NTN1	0.734531	auto		netrin 1
zebrafinch	L2__NC_045028.1_-_18638721	NC_045028.1	18638706	18638733	18638721	-	LOC115491281	XM_032744745.1	-44437	18585669	18594296	8628	2	Distal Intergenic		-3.03263	3.21075	4.57593	0.0324241	0.197186	NS	9.73702		0.528942	chrW	W
chicken	L2__NC_006093.5_+_32232260	chr6	32232203	32232403	32232260	+	HTRA1	XM_015288895.2	69	32232134	32259680	27547	1	Promoter (<=1kb)	promoter	-1.75841	5.53313	18.3748	1.8144e-05	0.00116735	DE	9.72952	HTRA1	0.764471	auto	chr6	HtrA serine peptidase 1
zebrafinch	L2__NC_045001.1_+_56106809	NC_045001.1	56106729	56106902	56106809	+	MTHFD1L	XM_030268011.2	0	56106842	56251921	145080	1	Promoter (<=1kb)	promoter	-1.83303	5.30518	19.344	1.09161e-05	0.000452417	DE	9.72453	MTHFD1L	0.678643	auto	3	methylenetetrahydrofolate dehydrogenase (NADP+ dependent) 1 like
zebrafinch	L2__NC_044999.1_+_45852811	NC_044999.1	45852808	45852861	45852811	+	LOC100226305	NM_001245911.1	0	45852812	45853583	772	1	Promoter (<=1kb)	promoter	-1.35146	7.19526	16.0945	6.02601e-05	0.00180215	DE	9.72413	HIST1H2A4L2	0.562874	auto	1A	histone cluster 1, H2A-IV-like 2 (similar to human histone cluster 2, class H2A, member C)
zebrafinch	L2__NC_045007.1_+_21654240	NC_045007.1	21653956	21654407	21654240	+	LOC116808643	XR_004368497.1	0	21654012	21715775	61764	1	Promoter (<=1kb)	promoter	-1.62931	5.96534	17.071	3.60088e-05	0.00121886	DE	9.71941		0.439122	auto	8
zebrafinch	L2__NC_045001.1_-_33490544	NC_045001.1	33490524	33490561	33490544	-	TBX18	XM_030267545.2	361	33469751	33490885	21135	2	Promoter (<=1kb)	promoter	3.1021	3.13228	9.72132	0.00182142	0.0261228	DE	9.71664	TBX18	0.62475	auto	3	T-box transcription factor 18
quail	L2__NC_029537.1_-_981946	NC_029537.1	981857	981984	981946	-	TMED4	XM_015883038.2	2486	981531	984343	2813	2	Promoter (2-3kb)	promoter	-1.62009	5.99706	10.6202	0.00111858	0.0609239	NS	9.71575		0.638723	auto	22
zebrafinch	L2__NC_044998.1_-_580539	NC_044998.1	580458	580608	580539	-	ABI3BP	XM_030280443.2	0	452982	580576	127595	2	Promoter (<=1kb)	promoter	1.59572	6.08719	6.03931	0.0139908	0.115605	NS	9.71344	ABI3BP	0.447106	auto	1	ABI family member 3 binding protein
zebrafinch	L2__NC_045001.1_+_22422759	NC_045001.1	22422747	22422948	22422759	+	FBXO9	XM_002195638.5	-25951	22448899	22468292	19394	1	Distal Intergenic	promoter	-1.10525	8.78032	6.0927	0.0135742	0.113448	NS	9.70447	FBXO9	0.52495	auto	3	F-box protein 9
duck	L2__NC_051775.1_-_46657613	NC_051775.1	46657578	46657737	46657613	-	IL8	NM_001310420.1	-189	46654447	46657548	3102	2	Promoter (<=1kb)	promoter	1.39133	6.9728	27.0359	1.99716e-07	1.43446e-05	DE	9.70144	IL8L2	0.437126	auto	4	interleukin 8-like 2
zebrafinch	L2__NC_044998.1_+_63452891	NC_044998.1	63452799	63452923	63452891	+	MAB21L1	XM_002195955.5	102544	63350255	63352715	2461	1	Distal Intergenic		-2.74494	3.53368	12.2038	0.000476935	0.00890194	DE	9.69975	MAB21L1	0.367265	auto	1	mab-21 like 1
chicken	L2__NC_006100.5_-_17466141	chr13	17465987	17466250	17466141	-	P4HA2	XM_015294019.2	0	17442191	17466143	23953	2	Promoter (<=1kb)	promoter	1.71351	5.65956	75.0958	4.48426e-18	2.90965e-15	DE	9.69769	P4HA2	0.764471	auto	chr13	prolyl 4-hydroxylase subunit alpha 2
zebrafinch	L2__NC_045013.1_-_5237636	NC_045013.1	5237527	5237638	5237636	-	SMURF1	XM_030284413.2	-4671	5187610	5232967	45358	2	Exon (XM_032751085.1/KPNA7, exon 15 of 16)		-3.64413	2.66103	3.53624	0.0600414	0.291706	NS	9.69716	SMURF1	0.47505	auto	14	SMAD specific E3 ubiquitin protein ligase 1
chicken	L2__NC_006093.5_+_23265118	chr6	23265031	23265200	23265118	+	AVPI1	XM_015288797.2	0	23265099	23266003	905	1	Promoter (<=1kb)	promoter	-1.47838	6.55921	46.591	8.7463e-12	2.27824e-09	DE	9.69698	AVPI1	0.764471	auto	chr6	arginine vasopressin induced 1
zebrafinch	L2__NC_045028.1_+_866118	NC_045028.1	866107	866126	866118	+	LOC116806915	XR_004365978.1	-758337	1624463	1630875	6413	1	Distal Intergenic		-3.78924	2.55864	4.5092	0.033713	0.201875	NS	9.69532		0.532934	chrW	W
emu	L2__CM027954.1_-_7830349	CM027954.1	7830095	7830430	7830349	-	g8861.t1	g8861.t1	1339	7823610	7831434	7825	2	Promoter (1-2kb)	promoter	-1.7338	5.59006	21.4741	3.58634e-06	0.000299562	top50	9.69204	LARP6	0.810379	auto	10	La ribonucleoprotein 6, translational regulator
emu	L2__CM027974.1_+_12433341	CM027974.1	12433305	12433443	12433341	+	g12507.t1	g12507.t1	6118	12427187	12439834	12648	1	Intron (g12507.t1/g12507.t1, intron 7 of 8)	promoter	1.42494	6.80091	9.53999	0.00201043	0.055976	NS	9.69091	ALDOB	0.790419	chrZ	Z	aldolase, fructose-bisphosphate B
zebrafinch	L2__NC_045015.1_+_9297773	NC_045015.1	9297769	9297950	9297773	+	DAB2IP	XM_030286620.2	0	9297783	9442321	144539	1	Promoter (<=1kb)	promoter	-2.9824	3.24813	8.64069	0.00328736	0.0402396	DE	9.68721	DAB2IP	0.469062	auto	17	DAB2 interacting protein
zebrafinch	L2__NC_044999.1_-_4076663	NC_044999.1	4076553	4076747	4076663	-	ITIH5	XM_030290299.2	0	4029596	4076679	47084	2	Promoter (<=1kb)	promoter	1.4808	6.53583	4.93289	0.0263502	0.172936	NS	9.67825	ITIH5	0.676647	auto	1A	inter-alpha-trypsin inhibitor heavy chain family member 5
duck	L2__NC_051772.1_-_184215795	NC_051772.1	184215555	184215871	184215795	-	FRY	XM_013094125.4	0	184027700	184215798	188099	2	Promoter (<=1kb)	promoter	2.3115	4.18692	25.964	3.47845e-07	2.30621e-05	DE	9.67807	FRY	0.493014	auto	1	FRY microtubule binding protein
zebrafinch	L2__NW_022611498.1_+_774638	NW_022611498.1	774625	774645	774638	+	LOC100230026	XM_032745244.1	7467	767158	793286	26129	1	Intron (XM_032745243.1/LOC100230026, intron 7 of 27)		-3.51576	2.74988	5.15025	0.023243	0.160025	NS	9.66793	YTHDC2	0.51497	auto		YTH domain containing 2
zebrafinch	L2__NC_045000.1_-_122935477	NC_045000.1	122935472	122935490	122935477	-	LOC115493927	XR_003958930.2	-83799	122817632	122851691	34060	2	Distal Intergenic		-4.23629	2.28183	3.32464	0.0682488	0.314836	NS	9.66649		0.502994	auto	2
chicken	L2__NC_006099.5_+_3792208	chr12	3792051	3792430	3792208	+	ASPN	XM_414298.6	0	3792200	3806895	14696	1	Promoter (<=1kb)	promoter	-1.35246	7.14691	13.6221	0.000223533	0.00886715	DE	9.66594	ASPN	0.391218	auto	chr12
quail	L2__NC_029544.1_+_1429899	NC_029544.1	1429839	1429934	1429899	+	METTL1	XM_032441066.1	-243	1430177	1432261	2085	1	Promoter (<=1kb)	promoter	-3.61952	2.67043	3.81475	0.0508033	0.536487	NS	9.66569		0.560878	auto	LGE22C19W28_E50C23
zebrafinch	L2__NC_044999.1_+_25668845	NC_044999.1	25668805	25669007	25668845	+	GPR85	XM_030257582.2	0	25668841	25675505	6665	1	Promoter (<=1kb)	promoter	-2.93488	3.28956	9.22741	0.00238419	0.0320541	DE	9.65447	GPR85	0.746507	auto	1A	G protein-coupled receptor 85
emu	L2__CM027974.1_+_624854	CM027974.1	624823	624925	624854	+	g12397.t1	g12397.t1	-70451	695376	700282	4907	1	Distal Intergenic		1.62363	5.93838	9.89233	0.00165969	0.0484421	DE	9.64175	CPLX1	0.770459	chrZ	Z	complexin 1
zebrafinch	L2__NC_044998.1_+_42915531	NC_044998.1	42915524	42915537	42915531	+	LOC115494885	XR_003959905.2	50441	42865083	42913349	48267	1	Distal Intergenic		-3.96407	2.43213	2.77162	0.0959488	0.383468	NS	9.64112		0.51497	auto	1
zebrafinch	L2__NW_022611551.1_+_492462	NW_022611551.1	492391	492560	492462	+	AHNAK	XM_032745701.1	-4154	496714	515620	18907	1	Distal Intergenic		1.13138	8.52105	8.04192	0.00457071	0.0527587	NS	9.64053	NDAHNAKL	0.834331	auto
zebrafinch	L2__NC_045028.1_+_9523233	NC_045028.1	9523229	9523236	9523233	+	LOC116806972	XR_004366012.1	6737	9516492	9523784	7293	1	Intron (XR_004366012.1/LOC116806972, intron 2 of 2)		-4.22884	2.27859	3.21633	0.0729071	0.327708	NS	9.63578		0.538922	chrW	W
zebrafinch	L2__NC_045004.1_-_45784396	NC_045004.1	45784294	45784461	45784396	-	CCDC88C	XM_030274862.2	-463	45689077	45783998	94922	2	Promoter (<=1kb)	promoter	-1.9163	5.02396	10.845	0.000990633	0.0161181	DE	9.62743	CCDC88C	0.780439	auto	5
zebrafinch	L2__NC_045005.1_+_2607981	NC_045005.1	2607975	2608022	2607981	+	P4HA1	XM_012574399.3	27	2607948	2636575	28628	1	Promoter (<=1kb)	promoter	-1.12638	8.54706	10.2521	0.0013653	0.0209207	DE	9.62722	P4HA1	0.796407	auto	6	prolyl 4-hydroxylase subunit alpha 1
zebrafinch	L2__NC_045024.1_+_2445406	NC_045024.1	2445401	2445446	2445406	+	LOC100226571	XR_004369810.1	34	2445367	2450207	4841	1	Promoter (<=1kb)	promoter	1.86202	5.16675	17.9888	2.2221e-05	0.000799865	DE	9.62058		0.694611	auto	26
duck	L2__NC_051787.1_+_8059899	NC_051787.1	8059846	8060178	8059899	+	GATC	XM_005026715.5	0	8059880	8061894	2015	1	Promoter (<=1kb)	promoter	1.39954	6.87134	21.6289	3.30826e-06	0.000177105	DE	9.61674	GATC	0.746507	auto	16	glutamyl-tRNA amidotransferase subunit C
zebrafinch	L2__NC_045000.1_-_72415312	NC_045000.1	72415298	72415412	72415312	-	COL15A1	XM_030265625.2	229	72291784	72415527	123744	2	Promoter (<=1kb)	promoter	-2.43609	3.94749	13.0055	0.000310574	0.00637833	DE	9.61645	COL15A1	0.453094	auto	2	collagen type XV alpha 1 chain
quail	L2__NC_029517.1_+_79816261	NC_029517.1	79816192	79816291	79816261	+	TMEFF1	XM_015855183.2	0	79816251	79932121	115871	1	Promoter (<=1kb)	promoter	-3.50658	2.74127	2.98609	0.0839829	0.66969	NS	9.61248	TMEFF1	0.804391	auto	2	transmembrane protein with EGF-like and two follistatin-like domains 1
chicken	L2__NC_006088.5_+_216834	chr1	216775	216939	216834	+	LOC101747821	XM_015272753.2	-191	217130	221977	4848	1	Promoter (<=1kb)	promoter	2.0416	4.70823	61.2418	5.04776e-15	2.08427e-12	DE	9.61233	LOC101747821	0.632735	auto	chr1	uncharacterized LOC101747821
quail	L2__NC_029522.1_+_31329875	NC_029522.1	31329796	31329930	31329875	+	ORC4	XM_015869265.1	447	31329349	31342013	12665	1	Promoter (<=1kb)	promoter	-1.93491	4.9678	16.709	4.35735e-05	0.00705064	DE	9.61224	ORC4	0.694611	auto	7	origin recognition complex subunit 4
zebrafinch	L2__NC_045004.1_+_4233439	NC_045004.1	4233385	4233499	4233439	+	SPON1	XM_002196305.5	0	4233418	4419747	186330	1	Promoter (<=1kb)	promoter	-3.11714	3.08358	5.46229	0.0194312	0.143545	NS	9.61195	SPON1	0.692615	auto	5	spondin 1
zebrafinch	L2__NC_045027.1_-_74718544	NC_045027.1	74718542	74718557	74718544	-	KLF4	XM_030258317.2	-402	74713952	74718155	4204	2	Promoter (<=1kb)	promoter	2.55255	3.76487	21.5682	3.41458e-06	0.000174492	DE	9.61	KLF4	0.780439	chrZ	Z	Kruppel like factor 4
quail	L2__NC_029516.1_-_119845067	NC_029516.1	119845027	119845086	119845067	-	AFF3	XM_015850512.2	-109	119529696	119844977	315282	2	Promoter (<=1kb)	promoter	3.10551	3.09277	9.02955	0.0026565	0.100936	NS	9.60463	AFF3	0.602794	auto	1	AF4/FMR2 family member 3
zebrafinch	L2__NC_045009.1_+_3223065	NC_045009.1	3222979	3223130	3223065	+	RPS17	NM_001245667.1	0	3223055	3225649	2595	1	Promoter (<=1kb)	promoter	0.865971	11.0886	9.62063	0.00192404	0.0273338	DE	9.6024	RPS17	0.792415	auto	10	ribosomal protein S17
zebrafinch	L2__NC_045027.1_-_30941915	NC_045027.1	30941893	30941930	30941915	-	KIAA1958	XM_030257396.2	-3325	30877675	30938605	60931	2	Distal Intergenic		-2.88224	3.33127	4.8357	0.0278764	0.179593	NS	9.60152	KIAA1958	0.55489	chrZ	Z	KIAA1958
quail	L2__NC_029518.1_-_55681653	NC_029518.1	55681578	55681798	55681653	-	PKIB	XM_015858791.1	0	55629700	55681681	51982	2	Promoter (<=1kb)	promoter	-1.89664	5.06225	3.67446	0.0552522	0.557309	NS	9.60128	PKIB	0.714571	auto	3	protein kinase (cAMP-dependent, catalytic) inhibitor beta
zebrafinch	L2__NC_045003.1_+_17036827	NC_045003.1	17036753	17036895	17036827	+	PGK1	XM_002199475.4	0	17036795	17048446	11652	1	Promoter (<=1kb)	promoter	1.3764	6.97561	19.4556	1.02966e-05	0.000433751	DE	9.60123	PGK1	0.686627	auto	4A
quail	L2__NC_029517.1_+_954250	NC_029517.1	954240	954304	954250	+	AQP1	XM_015852703.1	0	954257	971731	17475	1	Promoter (<=1kb)	promoter	-3.04314	3.15487	4.94637	0.0261454	0.397481	NS	9.60073	AQP1	0.481038	auto	2	aquaporin 1
duck	L2__NC_051786.1_+_10294799	NC_051786.1	10294728	10294842	10294799	+	PMS2	XM_027469301.2	0	10294753	10307571	12819	1	Promoter (<=1kb)	promoter	2.2504	4.26217	26.5674	2.54506e-07	1.72723e-05	DE	9.59161	PMS2	0.750499	auto	15	PMS1 homolog 2, mismatch repair system component
turkey	L2__HG999680.1_-_180451118	HG999680.1	180450860	180451281	180451118	-	g4506	g4506.t1	0	180447961	180450919	2959	2	Promoter (<=1kb)	promoter	-1.43498	6.68375	65.329	6.33823e-16	7.9418e-13	top50	9.59101	YAP1	0.580838	auto	1	Yes associated protein 1
zebrafinch	L2__NC_045019.1_-_5712872	NC_045019.1	5712802	5713025	5712872	-	MFAP2	XM_030289371.2	0	5702402	5712884	10483	2	Promoter (<=1kb)	promoter	-1.27073	7.53192	3.51786	0.0607107	0.29357	NS	9.57102	MFAP2	0.550898	auto	21	microfibrillar associated protein 2
zebrafinch	L2__NC_045001.1_-_47425956	NC_045001.1	47425927	47426041	47425956	-	GOPC	XM_030267790.2	-45307	47354498	47380734	26237	2	Distal Intergenic		-3.61386	2.64755	3.83366	0.0502332	0.260109	NS	9.56788	GOPC	0.510978	auto	3	golgi associated PDZ and coiled-coil motif containing
chicken	L2__NC_006127.5_-_81579372	chrZ	81579218	81579652	81579372	-	PPIC	XR_003072173.1	1765	81573783	81580983	7201	2	Promoter (1-2kb)	promoter	1.07133	8.93043	25.2236	5.10531e-07	4.93368e-05	DE	9.56743	PPIC	0.780439	chrZ	chrZ	peptidylprolyl isomerase C
quail	L2__NC_029518.1_-_95347042	NC_029518.1	95346959	95347081	95347042	-	ATRAID	XM_015859638.2	0	95344895	95347077	2183	2	Promoter (<=1kb)	promoter	-1.50941	6.33474	15.0029	0.000107344	0.0121376	DE	9.5617	ATRAID	0.726547	auto	3	all-trans retinoic acid induced differentiation factor
peacock	L2__scaffold1487_len1077437_cov0_+_619755	scaffold1487_len1077437_cov0	619753	619852	619755	+	g11813	g11813.t1	-38	619890	621649	1760	1	Promoter (<=1kb)	promoter	-1.14216	8.36825	8.43866	0.00367327	0.0938226	NS	9.55786	FOS	0.738523	auto		Fos proto-oncogene, AP-1 transcription factor subunit
duck	L2__NC_051786.1_+_626416	NC_051786.1	626231	626440	626416	+	LITAF	XM_005027490.5	128	626103	645092	18990	1	Promoter (<=1kb)	promoter	-2.09453	4.56269	44.8056	2.17597e-11	2.60482e-09	DE	9.55667	LITAF	0.692615	auto	15	lipopolysaccharide induced TNF factor
quail	L2__NC_029518.1_+_37145079	NC_029518.1	37144850	37145408	37145079	+	THBS2	XM_015858016.2	0	37145057	37175885	30829	1	Promoter (<=1kb)	promoter	-0.836011	11.4275	3.65605	0.0558658	0.561298	NS	9.55353	THBS2	0.734531	auto	3	thrombospondin 2
zebrafinch	L2__NC_045000.1_-_17521745	NC_045000.1	17521630	17521809	17521745	-	KIAA1217	XM_030264500.2	-386	17347366	17521423	174058	2	Promoter (<=1kb)	promoter	-2.52162	3.78862	10.9781	0.000921953	0.0152841	DE	9.55345	KIAA1217	0.588822	auto	2	KIAA1217
zebrafinch	L2__NC_044998.1_-_46579454	NC_044998.1	46579337	46579526	46579454	-	LMO7	XM_030271235.2	0	46447147	46579492	132346	2	Promoter (<=1kb)	promoter	-2.57764	3.70595	12.2049	0.000476653	0.00890194	DE	9.55261	LMO7	0.798403	auto	1	LIM domain 7
peacock	L2__scaffold2909_len59306_cov0_+_64530	scaffold2909_len59306_cov0	64339	64607	64530	+	g14651	g14651.t1	-3	64610	67981	3372	1	Promoter (<=1kb)	promoter	-1.26647	7.53639	10.3656	0.00128387	0.0452558	top50	9.54461	MUSTN1	0.602794	auto		musculoskeletal, embryonic nuclear protein 1
zebrafinch	L2__NC_045020.1_-_3835651	NC_045020.1	3835575	3835665	3835651	-	MTHFD2	XM_030289876.2	588	3830252	3836163	5912	2	Promoter (<=1kb)	promoter	-2.99955	3.17941	8.07232	0.00449466	0.0519949	NS	9.5368		0.738523	auto	22
zebrafinch	L2__NC_045000.1_-_66577249	NC_045000.1	66577139	66577343	66577249	-	RBM24	XM_002188539.5	0	66566351	66577309	10959	2	Promoter (<=1kb)	promoter	-2.66187	3.57899	12.6419	0.000377188	0.00736672	DE	9.52681	RBM24	0.684631	auto	2	RNA binding motif protein 24
zebrafinch	L2__NC_045023.1_+_1943066	NC_045023.1	1942956	1943116	1943066	+	ECM1	XM_030291332.2	0	1943018	1946854	3837	1	Promoter (<=1kb)	promoter	1.13289	8.40797	10.8582	0.00098361	0.0160784	DE	9.52528		0.732535	auto	25
zebrafinch	L2__NC_045005.1_+_10927128	NC_045005.1	10926947	10927261	10927128	+	PLAC9	XM_004174775.4	0	10927003	10939783	12781	1	Promoter (<=1kb)	promoter	1.07962	8.81984	5.76761	0.0163243	0.127576	NS	9.52211		0.493014	auto	6
emu	L2__CM027971.1_+_1292622	CM027971.1	1292462	1292655	1292622	+	g14978.t1	g14978.t1	9278	1283184	1304500	21317	1	Intron (g14978.t2/g14978.t2, intron 16 of 18)		-1.82109	5.22245	14.5933	0.000133386	0.00652573	DE	9.51058	CCDC124	0.788423	auto	28	coiled-coil domain containing 124
zebrafinch	L2__NC_044998.1_+_33513514	NC_044998.1	33513363	33513649	33513514	+	PRSS23	XM_030268986.2	0	33513465	33521609	8145	1	Promoter (<=1kb)	promoter	-1.27296	7.4637	11.5812	0.000666219	0.011787	DE	9.50103	PRSS23	0.850299	auto	1	protease, serine 23
zebrafinch	L2__NW_022611471.1_+_316883	NW_022611471.1	316824	316948	316883	+	LOC116806604	XM_032744866.1	0	316839	324000	7162	1	Promoter (<=1kb)	promoter	-1.90338	4.99108	9.54315	0.00200697	0.0282074	DE	9.49991	NARS	0.712575	auto		asparaginyl-tRNA synthetase
zebrafinch	L2__NC_045027.1_-_30021308	NC_045027.1	30021301	30021350	30021308	-	CHD1	NM_001078179.1	55972	30024367	30077273	52907	2	Distal Intergenic		-2.90177	3.27377	4.52284	0.0334452	0.200728	NS	9.49974	CHD1Z	0.53493	chrZ	Z
peacock	L2__scaffold801_len872225_cov0_+_101646	scaffold801_len872225_cov0	101532	101803	101646	+	g10409	g10409.t1	0	101760	145349	43590	1	Promoter (<=1kb)	promoter	-1.57978	6.01236	25.1927	5.18795e-07	8.23869e-05	top50	9.4982	AKR1D1	0.772455	auto		aldo-keto reductase family 1 member D1
zebrafinch	L2__NC_045001.1_+_95201672	NC_045001.1	95201515	95201993	95201672	+	LOC115494504	XR_003959549.2	0	95175504	95201574	26071	2	Promoter (<=1kb)	promoter	2.03901	4.65795	18.1757	2.01434e-05	0.000738849	DE	9.49761		0.670659	auto	3
zebrafinch	L2__NC_045002.1_-_41542890	NC_045002.1	41542831	41542958	41542890	-	GUCY1B1	XM_030271457.2	0	41501338	41542948	41611	2	Promoter (<=1kb)	promoter	-2.22404	4.27039	14.328	0.000153563	0.0037077	DE	9.49751	GUCY1B3	0.804391	auto	4	guanylate cyclase 1 soluble subunit beta
zebrafinch	L2__NC_044999.1_-_45936534	NC_044999.1	45936232	45936543	45936534	-	LOC100218691	XM_004176178.4	0	45935334	45936523	1190	2	Promoter (<=1kb)	promoter	-1.29757	7.3112	13.123	0.000291687	0.00615348	DE	9.48682	HIST1H2A4L2	0.668663	auto	1A	histone cluster 1, H2A-IV-like 2 (similar to human histone cluster 2, class H2A, member C)
chicken	L2__NC_006088.5_-_1784152	chr1	1784068	1784252	1784152	-	NET1	NM_001030648.1	0	1772740	1784152	11413	2	Promoter (<=1kb)	promoter	-1.21386	7.80134	23.1244	1.5185e-06	0.000130132	DE	9.46976	NET1	0.62475	auto	chr1	neuroepithelial cell transforming 1
quail	L2__NC_029528.1_-_6559071	NC_029528.1	6559015	6559209	6559071	-	LOC107320215	XM_015875873.2	630	6553079	6559645	6567	2	Promoter (<=1kb)	promoter	-2.89992	3.26517	2.50666	0.113366	0.747463	NS	9.46873	HAVCR1	0.437126	auto	13	hepatitis A virus cellular receptor 1
zebrafinch	L2__NC_045024.1_+_120110	NC_045024.1	119990	120155	120110	+	SLC16A1	XM_030291941.2	0	120050	135212	15163	1	Promoter (<=1kb)	promoter	-1.79985	5.26029	13.8221	0.000200963	0.00455935	DE	9.46773	SLC16A1	0.802395	auto	26	solute carrier family 16 member 1
zebrafinch	L2__NC_044999.1_-_47238416	NC_044999.1	47238397	47238420	47238416	-	LOC115493350	XR_003958074.2	596	47228836	47238993	10158	2	Promoter (<=1kb)	promoter	-3.21498	2.94397	5.07602	0.024259	0.164758	NS	9.46481		0.708583	auto	1A
zebrafinch	L2__NC_045022.1_+_5938084	NC_045022.1	5937997	5938158	5938084	+	PTS	NM_001245336.1	0	5938076	5941987	3912	1	Promoter (<=1kb)	promoter	1.52234	6.21668	14.8693	0.000115226	0.00290162	DE	9.4639		0.804391	auto	24
zebrafinch	L2__NW_022611625.1_-_26150	NW_022611625.1	26059	26276	26150	-	LOC115493154	XR_003957999.2	423	24994	26482	1489	2	Promoter (<=1kb)	promoter	1.20317	7.86537	10.7145	0.00106301	0.016955	DE	9.46335		0.483034	auto
zebrafinch	L2__NC_045000.1_+_130158425	NC_045000.1	130158230	130158727	130158425	+	SDC2	XM_030266454.2	0	130158462	130218607	60146	1	Promoter (<=1kb)	promoter	-0.861319	10.9804	4.69596	0.0302336	0.188436	NS	9.4576	SDC2	0.754491	auto	2	syndecan 2
zebrafinch	L2__NC_045027.1_-_27065297	NC_045027.1	27065209	27065355	27065297	-	SNX2	XM_030257621.2	0	27035728	27065331	29604	2	Promoter (<=1kb)	promoter	1.3101	7.21418	13.9195	0.00019081	0.00439531	DE	9.45128	SNX2	0.824351	chrZ	Z	sorting nexin 2
emu	L2__CM027953.1_-_547505	CM027953.1	547398	547608	547505	-	g8249.t1	g8249.t1	0	519987	547435	27449	2	Promoter (<=1kb)	promoter	1.6376	5.77129	11.8316	0.000582337	0.0214442	top50	9.45106	RAB6A	0.816367	auto	9	RAB6A, member RAS oncogene family
quail	L2__NC_029528.1_+_13571945	NC_029528.1	13571883	13572068	13571945	+	NPM1	XM_015876350.2	0	13571927	13583232	11306	1	Promoter (<=1kb)	promoter	-0.978149	9.66196	4.74822	0.0293286	0.42346	NS	9.45084	NPM1	0.620758	auto	13	nucleophosmin
zebrafinch	L2__NC_045028.1_-_13305367	NC_045028.1	13305360	13305372	13305367	-	LOC100190380	NM_001135182.1	-93569	13208736	13211803	3068	2	Distal Intergenic		-2.78476	3.39313	4.62698	0.0314729	0.193751	NS	9.44905	HINT1Z	0.477046	chrW	W
zebrafinch	L2__NC_045028.1_-_2560218	NC_045028.1	2560211	2560232	2560218	-	LOC116806957	XR_004365998.1	48506	2606387	2608717	2331	2	Distal Intergenic		1.92062	4.91837	4.03283	0.0446231	0.241143	NS	9.44632		0.508982	chrW	W
turkey	L2__HG999686.1_+_4069025	HG999686.1	4068903	4069096	4069025	+	g11405	g11405.t1	-2728	4071824	4082927	11104	1	Promoter (2-3kb)	promoter	1.76504	5.35026	25.1965	5.17757e-07	8.12866e-05	top50	9.44345	MYO1G	0.536926	auto	6	myosin IG
quail	L2__NC_029525.1_-_17816700	NC_029525.1	17816512	17816868	17816700	-	UACA	XM_015873408.2	0	17800079	17816796	16718	2	Promoter (<=1kb)	promoter	1.52563	6.18321	11.5732	0.000669079	0.0433056	DE	9.43331	UACA	0.56487	auto	10	uveal autoantigen with coiled-coil domains and ankyrin repeats
zebrafinch	L2__NC_045005.1_-_30212652	NC_045005.1	30212409	30212797	30212652	-	FGFR2	XM_030276552.2	0	30132535	30212451	79917	2	Promoter (<=1kb)	promoter	-1.46232	6.44796	12.4222	0.00042427	0.00813532	DE	9.42901	FGFR2	0.802395	auto	6	fibroblast growth factor receptor 2
zebrafinch	L2__NC_045021.1_+_1119834	NC_045021.1	1119780	1119903	1119834	+	COL8A2	XM_030290495.2	0	1119891	1149843	29953	1	Promoter (<=1kb)	promoter	2.15853	4.36697	23.658	1.15069e-06	6.8198e-05	DE	9.42622	COL8A2	0.800399	auto	23	collagen type VIII alpha 2 chain
zebrafinch	L2__NC_045025.1_+_2682901	NC_045025.1	2682820	2682980	2682901	+	LOC100220698	XM_002194086.5	-3613	2686593	2690426	3834	1	Exon (XM_030256261.2/LOC100228906, exon 7 of 8)		-3.0797	3.06005	5.51721	0.0188303	0.140783	NS	9.42403	LOC100857659	0.536926	auto	27	keratin, type I cytoskeletal 42-like
zebrafinch	L2__NC_045025.1_+_21136	NC_045025.1	21021	21382	21136	+	COL1A1	XM_032743739.1	0	21118	38958	17841	1	Promoter (<=1kb)	promoter	-0.858021	10.9677	4.28461	0.0384588	0.219217	NS	9.41054	COL1A1	0.676647	auto	27	collagen type I alpha 1 chain
zebrafinch	L2__NC_044999.1_+_8067585	NC_044999.1	8067486	8067795	8067585	+	SEMA3D	XM_030291165.2	36	8067450	8203124	135675	1	Promoter (<=1kb)	promoter	-2.5321	3.71354	8.88446	0.00287608	0.0366388	DE	9.40304	SEMA3D	0.582834	auto	1A	semaphorin 3D
zebrafinch	L2__NC_045005.1_-_30210588	NC_045005.1	30210584	30210796	30210588	-	FGFR2	XM_012574715.3	329	30132530	30210913	78384	2	Promoter (<=1kb)	promoter	-3.46532	2.7134	4.71413	0.0299157	0.187778	NS	9.40281	FGFR2	0.497006	auto	6	fibroblast growth factor receptor 2
zebrafinch	L2__NC_045000.1_-_83721013	NC_045000.1	83720989	83721023	83721013	-	FIGNL1	XM_030265738.2	206624	83923170	83927613	4444	2	Distal Intergenic		-3.46051	2.71662	3.79156	0.0515118	0.26439	NS	9.40088	FIGNL1	0.528942	auto	2	fidgetin like 1
quail	L2__NC_029516.1_-_6552715	NC_029516.1	6552589	6552760	6552715	-	FAM107B	XM_015873619.2	0	6502201	6552738	50538	2	Promoter (<=1kb)	promoter	-1.85742	5.05984	5.65708	0.017385	0.311371	NS	9.39827	FAM107B	0.654691	auto	1	family with sequence similarity 107 member B
zebrafinch	L2__NC_045027.1_+_44886712	NC_045027.1	44886633	44886715	44886712	+	LOC100220412	XM_002192126.5	0	44886673	44888141	1469	1	Promoter (<=1kb)	promoter	2.90673	3.23228	10.8503	0.000987795	0.0161043	DE	9.39535		0.570858	chrZ	Z
zebrafinch	L2__NC_045016.1_-_7754746	NC_045016.1	7754691	7754831	7754746	-	SEC14L1	XM_012578550.3	0	7711616	7754776	43161	2	Promoter (<=1kb)	promoter	1.3366	7.02609	15.7359	7.28281e-05	0.00211333	DE	9.39109	SEC14L1	0.756487	auto	18	SEC14 like lipid binding 1
quail	L2__NC_029537.1_+_2351238	NC_029537.1	2351103	2351344	2351238	+	LOXL2	XR_001559310.2	544	2350559	2385645	35087	1	Promoter (<=1kb)	promoter	-1.12724	8.32864	5.1245	0.0235904	0.378235	NS	9.38834	LOXL2	0.536926	auto	22	lysyl oxidase like 2
quail	L2__NC_029516.1_+_43779117	NC_029516.1	43779112	43779362	43779117	+	LOC107312379	XM_015859749.2	1637	43777475	43778398	924	1	Promoter (1-2kb)	promoter	1.04877	8.95159	3.89459	0.0484419	0.524369	NS	9.38817	HIST1H2B7L4	0.682635	auto	1	histone cluster 1,H2B-VII-like 4 (similar to human histone cluster 1, class H2B, member N)
quail	L2__NC_029520.1_+_25326339	NC_029520.1	25326175	25326482	25326339	+	LOC107314914	XM_015864736.1	-997	25327479	25397827	70349	1	Promoter (<=1kb)	promoter	-3.21995	2.91489	4.7417	0.02944	0.423764	NS	9.38582	ACTN1	0.467066	auto	5	actinin, alpha 1
quail	L2__NC_029547.1_-_49845083	NC_029547.1	49845012	49845207	49845083	-	LOC107306453	XR_001552123.2	93167	49934465	49938179	3715	2	Distal Intergenic	promoter	2.78667	3.36726	13.2932	0.000266366	0.0242704	DE	9.38346	HEATR8L5	0.758483	chrZ	Z
chicken	L2__NC_006127.5_+_46595183	chrZ	46595037	46595424	46595183	+	STARD4	NM_001079742.1	0	46595146	46603608	8463	1	Promoter (<=1kb)	promoter	1.43956	6.50946	34.7192	3.80847e-09	6.0695e-07	DE	9.37074	STARD4	0.714571	chrZ	chrZ	StAR related lipid transfer domain containing 4
zebrafinch	L2__NC_044999.1_+_39248583	NC_044999.1	39248581	39248610	39248583	+	LOC116807517	XR_004366428.1	156010	39092571	39097148	4578	1	Distal Intergenic		-3.57266	2.62258	3.54361	0.0597753	0.290949	NS	9.36958		0.522954	auto	1A
chicken	L2__NC_006088.5_-_200126	chr1	199948	200145	200126	-	LOC107049475	XM_025152758.1	1804	21345	201752	180408	2	Promoter (1-2kb)	promoter	2.56398	3.65404	37.8382	7.68627e-10	1.36906e-07	DE	9.36886	LOC107049475	0.600798	auto	chr1	uncharacterized LOC107049475
quail	L2__NC_029529.1_-_6364940	NC_029529.1	6364934	6364943	6364940	-	PKD1	XM_015876592.2	-30843	6252848	6334100	81253	2	Distal Intergenic	promoter	-2.45542	3.81449	7.76666	0.00532194	0.154156	NS	9.36618	PKD1	0.632735	auto	14	polycystin 1, transient receptor potential channel interacting
zebrafinch	L2__NC_045017.1_+_4772759	NC_045017.1	4772696	4772786	4772759	+	INPP5K	XM_002194127.5	0	4772747	4787934	15188	1	Promoter (<=1kb)	promoter	-2.52498	3.70877	10.8494	0.000988255	0.0161043	DE	9.3646	INPP5K	0.652695	auto	19	inositol polyphosphate-5-phosphatase K
quail	L2__NC_029543.1_-_2517281	NC_029543.1	2517100	2517381	2517281	-	NDUFA13	XM_015886770.1	0	2516426	2517317	892	2	Promoter (<=1kb)	promoter	-1.01918	9.17593	5.27736	0.0216045	0.35823	NS	9.35194	NDUFA13	0.638723	auto	28	NADH:ubiquinone oxidoreductase subunit A13
zebrafinch	L2__NC_045006.1_+_4743832	NC_045006.1	4743808	4743921	4743832	+	MYLK	NM_001243832.2	69184	4674624	4815685	141062	1	Intron (XM_012574779.3/MYLK, intron 14 of 31)		-3.5776	2.61369	3.93686	0.0472389	0.251341	NS	9.35074	MYLK	0.38523	auto	7	myosin light chain kinase
peacock	L2__scaffold26758_len1396_cov0_single_-_1113	scaffold26758_len1396_cov0_single	919	1190	1113	-	g21162	g21162.t1	-480	554	710	157	2	Promoter (<=1kb)	promoter	0.896597	10.4237	25.5776	4.24935e-07	7.39084e-05	top50	9.34588	RPL17	0.686627	auto		ribosomal protein L17
zebrafinch	L2__NC_045024.1_+_6311135	NC_045024.1	6311131	6311144	6311135	+	IL10	XM_002194605.3	41721	6269410	6274834	5425	1	Distal Intergenic	promoter	3.20871	2.91128	7.83168	0.00513383	0.0573106	NS	9.34147		0.800399	auto	26
zebrafinch	L2__NC_044998.1_+_53025480	NC_044998.1	53025468	53025507	53025480	+	DIAPH3	XM_030271667.2	-61437	53086944	53283849	196906	1	Distal Intergenic		-3.56556	2.61896	3.47688	0.0622319	0.298322	NS	9.33807	DIAPH3	0.540918	auto	1	diaphanous related formin 3
zebrafinch	L2__NC_045010.1_+_12552973	NC_045010.1	12552721	12553057	12552973	+	GNAO1	XM_004174988.4	0	12552743	12693295	140553	1	Promoter (<=1kb)	promoter	-1.84813	5.05174	6.87405	0.00874563	0.0833924	NS	9.33626	GNAO1	0.722555	auto	11	G protein subunit alpha o1
zebrafinch	L2__NW_022611482.1_-_994796	NW_022611482.1	994790	994853	994796	-	LOC115492816	XM_032745086.1	0	992812	994822	2011	2	Promoter (<=1kb)	promoter	-3.35146	2.78417	5.16198	0.0230866	0.159053	NS	9.33104		0.642715	auto
quail	L2__NC_029517.1_-_88911944	NC_029517.1	88911845	88912000	88911944	-	NDUFV2	XM_015855370.1	180	88900060	88912025	11966	2	Promoter (<=1kb)	promoter	-1.29888	7.18206	10.9568	0.000932631	0.0545042	NS	9.32864	NDUFV2	0.628743	auto	2	NADH:ubiquinone oxidoreductase core subunit V2
zebrafinch	L2__NC_045025.1_+_38352	NC_045025.1	38257	38547	38352	+	PPP1R9B	XM_032743677.1	-8098	46645	56461	9817	1	3' UTR		-1.17021	7.96993	3.50331	0.0612464	0.295211	NS	9.32649	NUR2L	0.463074	auto	27
duck	L2__NC_051786.1_+_14269306	NC_051786.1	14269304	14269339	14269306	+	BUD31	XM_038186702.1	-429	14269768	14271502	1735	1	Promoter (<=1kb)	promoter	1.94568	4.79125	32.5407	1.16722e-08	1.01619e-06	DE	9.32224	BUD31	0.722555	auto	15	BUD31 homolog
zebrafinch	L2__NC_045000.1_+_62081241	NC_045000.1	62081216	62081339	62081241	+	LOC100190610	XM_030263994.2	0	62081264	62087039	5776	1	Promoter (<=1kb)	promoter	-2.30711	4.04061	16.5137	4.83008e-05	0.00152706	DE	9.32214	NQO2	0.686627	auto	2	NAD(P)H quinone dehydrogenase 2
quail	L2__NC_029520.1_+_5102459	NC_029520.1	5102320	5102562	5102459	+	MPPED2	XM_015863523.2	0	5102482	5191760	89279	1	Promoter (<=1kb)	promoter	1.79123	5.20192	16.1583	5.82642e-05	0.00828499	DE	9.31783	MPPED2	0.822355	auto	5	metallophosphoesterase domain containing 2
peacock	L2__scaffold4070_len32616_cov0_single_+_20594	scaffold4070_len32616_cov0_single	20571	20643	20594	+	g15831	g15831.t1	-76	20719	26964	6246	1	Promoter (<=1kb)	promoter	2.72807	3.41494	5.69949	0.0169699	0.25826	NS	9.31619	ATP5SL	0.686627	auto		ATP5S like
zebrafinch	L2__NC_044998.1_-_4797979	NC_044998.1	4797925	4798048	4797979	-	DGAT2	XM_030259838.2	145	4773580	4798070	24491	2	Promoter (<=1kb)	promoter	-3.00648	3.09798	6.75677	0.00933926	0.0874684	NS	9.314	DGAT2	0.654691	auto	1	diacylglycerol O-acyltransferase 2
zebrafinch	L2__NC_045000.1_+_119518638	NC_045000.1	119518464	119518718	119518638	+	SULF1	XM_030266318.2	96	119518368	119641511	123144	1	Promoter (<=1kb)	promoter	-2.82617	3.29122	3.85779	0.0495155	0.257917	NS	9.30157	SULF1	0.487026	auto	2	sulfatase 1
zebrafinch	L2__NC_044999.1_+_57532013	NC_044999.1	57531848	57532193	57532013	+	BCAT1	XM_030263356.2	0	57531940	57592246	60307	1	Promoter (<=1kb)	promoter	-1.26979	7.32363	13.5433	0.000233121	0.00516645	DE	9.29946	BCAT1	0.764471	auto	1A	branched chain amino acid transaminase 1
chicken	L2__NC_006088.5_+_56550600	chr1	56550475	56550757	56550600	+	AKR1D1	NM_001277393.1	0	56550520	56584578	34059	1	Promoter (<=1kb)	promoter	-1.83544	5.06619	33.2514	8.09822e-09	1.14944e-06	DE	9.29868	AKR1D1	0.768463	auto	chr1	aldo-keto reductase family 1 member D1
zebrafinch	L2__NC_044998.1_-_76960626	NC_044998.1	76960568	76960903	76960626	-	FGF14	XM_002198665.5	0	76587526	76960691	373166	2	Promoter (<=1kb)	promoter	-2.39624	3.88052	8.66347	0.00324652	0.0398949	DE	9.29865	FGF14	0.726547	auto	1	fibroblast growth factor 14
zebrafinch	L2__NC_045000.1_-_25434327	NC_045000.1	25434195	25434367	25434327	-	ASNS	XM_030264713.2	0	25416772	25434361	17590	2	Promoter (<=1kb)	promoter	-2.01095	4.62179	21.906	2.86334e-06	0.00014922	DE	9.29419	ASNS	0.808383	auto	2	asparagine synthetase (glutamine-hydrolyzing)
quail	L2__NC_029533.1_+_3770523	NC_029533.1	3770399	3770536	3770523	+	CYGB	XM_015879760.2	0	3770421	3780469	10049	1	Promoter (<=1kb)	promoter	-2.85856	3.2489	4.57577	0.0324272	0.440419	NS	9.28717	CYGB	0.576846	auto	18	cytoglobin
duck	L2__NC_051791.1_+_3602797	NC_051791.1	3602791	3602906	3602797	+	LOC113845691	XR_003501422.2	0	3602798	3603012	215	1	Promoter (<=1kb)	promoter	-0.889099	10.4433	7.49748	0.00617854	0.0876946	NS	9.28515		0.674651	auto	20
emu	L2__CM027947.1_-_110605164	CM027947.1	110605066	110605316	110605164	-	g4780.t1	g4780.t1	208396	110800180	110813462	13283	2	Distal Intergenic		2.33596	3.97323	46.3611	9.83481e-12	2.80675e-09	DE	9.2813	GTF2A1L	0.431138	auto	3	general transcription factor IIA, 1-like
zebrafinch	L2__NC_045004.1_-_41440886	NC_045004.1	41440860	41440909	41440886	-	DIO2	NM_001270969.2	266176	41690329	41707036	16708	2	Distal Intergenic		-2.48767	3.72944	4.91154	0.0266779	0.173786	NS	9.2776	DIO2	0.512974	auto	5	deiodinase, iodothyronine type II
zebrafinch	L2__NC_045002.1_+_48729694	NC_045002.1	48729634	48729829	48729694	+	SLC39A8	XR_003960099.2	0	48729689	48752253	22565	1	Promoter (<=1kb)	promoter	2.23788	4.14394	19.4131	1.05282e-05	0.000441557	DE	9.27362		0.810379	auto	4
quail	L2__NC_029536.1_-_1719952	NC_029536.1	1719797	1719988	1719952	-	MMP23B	XM_015882207.2	445	1709495	1720242	10748	2	Promoter (<=1kb)	promoter	-2.69142	3.44169	7.40988	0.00648668	0.174617	NS	9.26305	MMP23B	0.469062	auto	21
peacock	L2__scaffold1428_len85794_cov0_+_53010	scaffold1428_len85794_cov0	52827	53059	53010	+	g11198	g11198.t1	-46	53105	55510	2406	1	Promoter (<=1kb)	promoter	1.82867	5.06383	29.8695	4.62121e-08	1.45332e-05	top50	9.26006	LIMCH1	0.770459	auto		LIM and calponin homology domains 1
zebrafinch	L2__NC_045003.1_-_6134051	NC_045003.1	6133987	6134121	6134051	-	HEPH	XM_030272492.2	0	6112427	6134000	21574	2	Promoter (<=1kb)	promoter	2.35678	3.92911	18.7263	1.50888e-05	0.000583968	DE	9.26004	HEPH	0.740519	auto	4A	hephaestin
chicken	L2__NC_006113.5_+_1147004	chr26	1146941	1147069	1147004	+	LOC112530339	XR_003071929.1	0	1146974	1147255	282	1	Promoter (<=1kb)	promoter	-1.07808	8.58617	24.4314	7.7002e-07	7.28631e-05	DE	9.25657	LOC112530339	0.722555	auto	chr26	small Cajal body-specific RNA 2
quail	L2__NC_029526.1_+_16798008	NC_029526.1	16797938	16798032	16798008	+	TUBB3	XM_015874226.1	1950	16795988	16800696	4709	1	Promoter (1-2kb)	promoter	-3.90315	2.37147	2.87236	0.0901124	0.696053	NS	9.25622	TUBB3	0.786427	auto	11	tubulin, beta 3 class III
quail	L2__NC_029516.1_+_79354342	NC_029516.1	79354313	79354367	79354342	+	PHLDB2	XM_015878273.2	-1900	79356267	79407912	51646	1	Promoter (1-2kb)	promoter	-4.03803	2.29219	3.29708	0.069403	0.61974	NS	9.25596	PHLDB2	0.43513	auto	1	pleckstrin homology like domain family B member 2
chicken	L2__NC_006088.5_-_105363112	chr1	105363053	105363182	105363112	-	CCT8	NM_001004389.2	0	105352203	105363080	10878	2	Promoter (<=1kb)	promoter	1.50659	6.13702	15.3266	9.04327e-05	0.0042283	DE	9.246	CCT8	0.692615	auto	chr1	chaperonin containing TCP1 subunit 8
duck	L2__NC_051791.1_+_3604970	NC_051791.1	3604959	3605031	3604970	+	LOC113845705	XR_003501436.1	0	3604971	3605185	215	1	Promoter (<=1kb)	promoter	-0.885036	10.4459	7.50172	0.006164	0.0876946	NS	9.24497		0.672655	auto	20
zebrafinch	L2__NC_045000.1_-_25204335	NC_045000.1	25204156	25204355	25204335	-	DLX5	XM_030264707.2	252	25155285	25204408	49124	2	Promoter (<=1kb)	promoter	-2.17149	4.25402	9.389	0.00218292	0.0299995	DE	9.23755	DLX5	0.502994	auto	2	distal-less homeobox 5
duck	L2__NC_051791.1_+_3603775	NC_051791.1	3603769	3603862	3603775	+	LOC113845703	XR_003501434.2	0	3603776	3603990	215	1	Promoter (<=1kb)	promoter	-0.882823	10.4617	7.52215	0.00609448	0.0871116	NS	9.23587		0.658683	auto	20
zebrafinch	L2__NC_045000.1_-_20427568	NC_045000.1	20426952	20427626	20427568	-	VIM	XM_004175500.4	0	20419259	20427620	8362	2	Promoter (<=1kb)	promoter	0.757482	12.1868	9.00772	0.00268842	0.0351565	DE	9.2313	VIM	0.762475	auto	2	vimentin
zebrafinch	L2__NC_045012.1_+_11617261	NC_045012.1	11617208	11617407	11617261	+	SQSTM1	XM_002195646.5	0	11617258	11621640	4383	1	Promoter (<=1kb)	promoter	-1.27421	7.24027	6.96557	0.00830928	0.0807681	NS	9.22559	SQSTM1	0.708583	auto	13	sequestosome 1
quail	L2__NC_029547.1_+_951667	NC_029547.1	951588	951813	951667	+	LOC107325926	XM_015887210.2	0	951607	954769	3163	1	Promoter (<=1kb)	promoter	0.960576	9.59636	6.47901	0.0109156	0.236044	NS	9.21804	RPL17	0.692615	chrZ	Z	ribosomal protein L17
emu	L2__CM027945.1_+_63121161	CM027945.1	63121094	63121314	63121161	+	g1716.t1	g1716.t1	-56919	63178233	63259730	81498	1	Distal Intergenic		-2.27575	4.04977	25.5032	4.41647e-07	4.53748e-05	DE	9.21625	COL4A2	0.814371	auto	1	collagen type IV alpha 2 chain
duck	L2__NW_024009727.1_-_186622	NW_024009727.1	186569	186631	186622	-	LOC113841174	XR_005262107.1	242	177151	186811	9661	2	Promoter (<=1kb)	promoter	-1.90312	4.84189	19.3966	1.06196e-05	0.000511343	DE	9.21469		0.664671	auto
chicken	L2__NC_006088.5_+_74715929	chr1	74715830	74716039	74715929	+	CD9	NM_204762.1	0	74715961	74739606	23646	1	Promoter (<=1kb)	promoter	1.52521	6.03817	19.411	1.05398e-05	0.000730866	DE	9.20945	CD9	0.608782	auto	chr1	CD9 molecule
emu	L2__CM027954.1_+_2954034	CM027954.1	2953988	2954083	2954034	+	g8793.t1	g8793.t1	-211	2954294	2959143	4850	1	Promoter (<=1kb)	promoter	2.07082	4.44665	53.8153	2.20249e-13	7.5428e-11	top50	9.20823	NEIL1	0.766467	auto	10	nei like DNA glycosylase 1
zebrafinch	L2__NC_045012.1_-_7874850	NC_045012.1	7874778	7874917	7874850	-	PDLIM4	XM_032750830.1	0	7827341	7874877	47537	2	Promoter (<=1kb)	promoter	-1.31726	6.98924	9.12002	0.00252827	0.0335206	DE	9.20663	PDLIM4	0.796407	auto	13	PDZ and LIM domain 4
zebrafinch	L2__NC_044998.1_+_67306431	NC_044998.1	67306381	67306488	67306431	+	MTMR6	XM_002191221.5	0	67306411	67332904	26494	1	Promoter (<=1kb)	promoter	-2.25317	4.08555	15.1491	9.93473e-05	0.00261457	DE	9.20543		0.732535	auto	1
zebrafinch	L2__NC_045011.1_+_6237441	NC_045011.1	6237400	6237498	6237441	+	LOC115496957	XR_003962474.2	43869	6193531	6274687	81157	1	Intron (XR_003962479.2/LOC115496957, intron 1 of 7)		-3.68511	2.49782	3.49428	0.0615811	0.296124	NS	9.20474		0.403194	auto	12
quail	L2__NC_029543.1_-_3439900	NC_029543.1	3439809	3439984	3439900	-	KLF2	XM_015886748.1	0	3437685	3439943	2259	2	Promoter (<=1kb)	promoter	1.26703	7.26259	9.41126	0.00215657	0.0891605	NS	9.20196	KLF2	0.740519	auto	28	Kruppel like factor 2
quail	L2__NC_029520.1_+_9708678	NC_029520.1	9708658	9708693	9708678	+	LOC107314549	XM_015863887.2	728	9707930	9748564	40635	1	Promoter (<=1kb)	promoter	-3.07284	2.99328	3.69084	0.054712	0.555779	NS	9.19786	LOC395381	0.379242	auto	5
zebrafinch	L2__NC_045001.1_+_54972579	NC_045001.1	54972471	54972657	54972579	+	MYB	XM_012572606.3	0	54972524	55000821	28298	1	Promoter (<=1kb)	promoter	2.70902	3.39506	13.3919	0.000252711	0.00551926	DE	9.19731	MYB	0.780439	auto	3	MYB proto-oncogene, transcription factor
peacock	L2__scaffold1151_len174959_cov0_+_125361	scaffold1151_len174959_cov0	125239	125469	125361	+	g10170	g10170.t1	0	125310	132575	7266	1	Promoter (<=1kb)	promoter	1.3721	6.70242	16.852	4.04113e-05	0.00304335	top50	9.19638	SMTN	0.804391	auto		smoothelin
chicken	L2__NC_006103.5_-_1933926	chr16	1933920	1933979	1933926	-	MHCIA7	XM_025156000.1	80	1931188	1934000	2813	2	Promoter (<=1kb)	promoter	-3.52351	2.60779	3.49333	0.0616164	0.49337	NS	9.18857	MHCIA7	0.716567	auto	chr16
zebrafinch	L2__NC_045001.1_+_91929247	NC_045001.1	91929145	91929431	91929247	+	LCLAT1	XM_030268879.2	0	91929246	92040271	111026	1	Promoter (<=1kb)	promoter	-1.78672	5.14145	14.2422	0.000160727	0.00383667	DE	9.18635	LCLAT1	0.762475	auto	3	lysocardiolipin acyltransferase 1
zebrafinch	L2__NC_045018.1_-_6293065	NC_045018.1	6292995	6293178	6293065	-	CCN5	XM_030288726.2	192	6287009	6293187	6179	2	Promoter (<=1kb)	promoter	1.50357	6.10746	7.29846	0.00690139	0.0715554	NS	9.183		0.546906	auto	20
zebrafinch	L2__NC_044998.1_-_19635492	NC_044998.1	19635088	19635759	19635492	-	ST3GAL6	XM_030265124.1	-1257	19590621	19634502	43882	2	Promoter (1-2kb)	promoter	-1.67104	5.49338	15.5443	8.0596e-05	0.00224876	DE	9.17968	ST3GAL6	0.550898	auto	1	ST3 beta-galactoside alpha-2,3-sialyltransferase 6
zebrafinch	L2__NC_045012.1_+_7904522	NC_045012.1	7904446	7904616	7904522	+	P4HA2	XM_012575675.3	0	7904483	7930803	26321	1	Promoter (<=1kb)	promoter	-1.77183	5.17984	11.044	0.000889737	0.0149382	DE	9.17782	P4HA2	0.780439	auto	13	prolyl 4-hydroxylase subunit alpha 2
peacock	L2__scaffold3609_len50457_cov0_single_-_2016	scaffold3609_len50457_cov0_single	1781	2060	2016	-	g15408	g15408.t1	0	1589	1969	381	2	Promoter (<=1kb)	promoter	-0.925848	9.9126	22.9818	1.63541e-06	0.00020959	top50	9.17756	HIST1H2B7L4	0.530938	auto		histone cluster 1,H2B-VII-like 4 (similar to human histone cluster 1, class H2B, member N)
peacock	L2__scaffold1553_len106036_cov0_+_108646	scaffold1553_len106036_cov0	108645	108786	108646	+	g11673	g11673.t1	0	108735	116742	8008	1	Promoter (<=1kb)	promoter	-1.53124	5.9921	59.3691	1.30708e-14	1.19353e-11	top50	9.17535	ARFGAP3	0.608782	auto		ADP ribosylation factor GTPase activating protein 3
quail	L2__NC_029533.1_-_3747931	NC_029533.1	3747887	3747979	3747931	-	LOC107322114	XR_001558812.1	0	3745186	3747966	2781	2	Promoter (<=1kb)	promoter	1.83114	5.00969	23.1783	1.4765e-06	0.000491095	DE	9.17343		0.654691	auto	18
quail	L2__NC_029516.1_+_43717119	NC_029516.1	43716925	43717171	43717119	+	MGP	XM_015859605.2	0	43717048	43722364	5317	1	Promoter (<=1kb)	promoter	-1.07504	8.53109	0.628055	0.42807	0.998844	NS	9.1713	MGP	0.516966	auto	1	matrix Gla protein
zebrafinch	L2__NC_045022.1_-_6559820	NC_045022.1	6559763	6560002	6559820	-	TAGLN	NM_001245252.1	0	6556229	6559818	3590	2	Promoter (<=1kb)	promoter	-1.12313	8.16446	10.2918	0.00133619	0.0205946	DE	9.16972	TAGLN	0.756487	auto	24	transgelin
zebrafinch	L2__NC_044999.1_+_45865126	NC_044999.1	45865103	45865299	45865126	+	LOC105758485	XM_032746432.1	0	45865103	45890195	25093	1	Promoter (<=1kb)	promoter	1.0272	8.92651	2.48108	0.115223	0.426346	NS	9.16934	LOC100857439	0.736527	auto	1A	histone H3.2-like
zebrafinch	L2__NC_045018.1_-_5437628	NC_045018.1	5437562	5437633	5437628	-	MAFB	XM_004177049.4	74	5433860	5437636	3777	2	Promoter (<=1kb)	promoter	-2.31732	3.95604	15.8617	6.81457e-05	0.00200383	DE	9.16742	MAFB	0.682635	auto	20	MAF bZIP transcription factor B
turkey	L2__HG999683.1_+_1233323	HG999683.1	1233255	1233541	1233323	+	g21227	g21227.t1	-154	1233695	1236885	3191	1	Promoter (<=1kb)	promoter	0.95562	9.58678	30.094	4.1161e-08	9.61531e-06	top50	9.16131	RPL17	0.570858	chrZ	Z	ribosomal protein L17
chicken	L2__NC_006112.4_+_234233	chr25	234173	234253	234233	+	GABPB2	XM_025143614.1	0	234197	241842	7646	1	Promoter (<=1kb)	promoter	-1.91471	4.77945	33.8384	5.98844e-09	8.80704e-07	DE	9.15127	GABPB2	0.660679	auto	chr25	GA binding protein transcription factor beta subunit 2
quail	L2__NC_029520.1_+_40077026	NC_029520.1	40076977	40077058	40077026	+	DGLUCY	XM_015865283.2	0	40076984	40114950	37967	1	Promoter (<=1kb)	promoter	-2.93341	3.11849	6.9191	0.00852801	0.208425	NS	9.14781	C5H14orf159	0.664671	auto	5
quail	L2__NC_029516.1_-_173150798	NC_029516.1	173150522	173150895	173150798	-	TSKU	XM_015852490.1	0	173134926	173150680	15755	2	Promoter (<=1kb)	promoter	-1.5806	5.77828	10.2573	0.00136146	0.0662035	NS	9.13317	TSKU	0.612774	auto	1	tsukushi, small leucine rich proteoglycan
quail	L2__NW_015439874.1_+_177796	NW_015439874.1	177767	177875	177796	+	CHCHD5	XM_032441653.1	50	177717	188816	11100	1	Promoter (<=1kb)	promoter	-2.10799	4.33254	5.2953	0.021383	0.355815	NS	9.13292	CHCHD5	0.628743	auto		coiled-coil-helix-coiled-coil-helix domain containing 5
quail	L2__NC_029547.1_+_22547523	NC_029547.1	22547481	22547599	22547523	+	ANKRA2	XM_015848852.2	0	22547507	22555076	7570	1	Promoter (<=1kb)	promoter	3.21908	2.83471	10.3596	0.001288	0.0647777	NS	9.12516	ANKRA2	0.59481	chrZ	Z	ankyrin repeat family A member 2
duck	L2__NC_051804.1_-_9419176	NC_051804.1	9419086	9419226	9419176	-	DCTN3	XM_027446854.2	0	9415075	9419222	4148	2	Promoter (<=1kb)	promoter	1.11807	8.15834	25.8985	3.59849e-07	2.36759e-05	DE	9.12157		0.706587	chrZ	Z
zebrafinch	L2__NC_045002.1_+_55310213	NC_045002.1	55310206	55310227	55310213	+	LOC115495051	XR_003960120.2	265716	55044490	55052102	7613	1	Distal Intergenic		-3.6649	2.48881	2.43061	0.118987	0.435678	NS	9.12122		0.54491	auto	4
zebrafinch	L2__NC_044998.1_+_17764130	NC_044998.1	17764100	17764323	17764130	+	SERPINH1	XM_030264046.2	4880	17759220	17765670	6451	1	3' UTR		-2.34917	3.88156	15.1798	9.77412e-05	0.00258257	DE	9.11843	SERPINH1	0.512974	auto	1	serpin family H member 1
quail	L2__NC_029541.1_+_4807409	NC_029541.1	4807259	4807473	4807409	+	BTG2	XM_015885343.2	0	4807289	4811462	4174	1	Promoter (<=1kb)	promoter	-1.32025	6.90655	8.78034	0.00304495	0.110763	NS	9.1184	BTG2	0.702595	auto	26	BTG anti-proliferation factor 2
chicken	L2__NC_006089.5_+_126817606	chr2	126817390	126817947	126817606	+	SDC2	NM_001001462.1	0	126817624	126874831	57208	1	Promoter (<=1kb)	promoter	0.954985	9.54789	16.7454	4.27448e-05	0.00233912	DE	9.11809	SDC2	0.718563	auto	chr2	syndecan 2
zebrafinch	L2__NW_022611502.1_-_790178	NW_022611502.1	790140	790182	790178	-	LOC115494759	XR_003959821.2	0	790016	790179	164	2	Promoter (<=1kb)	promoter	-1.43895	6.3298	6.68996	0.00969574	0.0899269	NS	9.10829		0.668663	auto
quail	L2__NC_029516.1_+_119445952	NC_029516.1	119445888	119446067	119445952	+	EIF5B	XM_015851386.1	-1288	119447355	119464819	17465	1	Promoter (1-2kb)	promoter	1.55593	5.85248	9.2751	0.0023229	0.0936474	NS	9.10607	EIF5B	0.417166	auto	1	eukaryotic translation initiation factor 5B
zebrafinch	L2__NC_045001.1_+_64871854	NC_045001.1	64871816	64871956	64871854	+	SASH1	XM_030268184.2	10	64871806	65061792	189987	1	Promoter (<=1kb)	promoter	-1.83234	4.96943	19.0518	1.27219e-05	0.000507284	DE	9.10568	SASH1	0.367265	auto	3	SAM and SH3 domain containing 1
quail	L2__NW_015440075.1_+_9131	NW_015440075.1	9105	9277	9131	+	LOC116652694	XR_004305838.1	-11656	20933	21551	619	1	Distal Intergenic	promoter	1.76372	5.15937	8.25457	0.00406496	0.131015	NS	9.09967	FMR1	0.740519	auto		FMRP translational regulator 1
zebrafinch	L2__NC_045015.1_-_175092	NC_045015.1	175062	175136	175092	-	CLIC3	XM_030286699.2	0	171685	175072	3388	2	Promoter (<=1kb)	promoter	-3.21462	2.82907	3.86297	0.0493628	0.257248	NS	9.09437	CLIC3	0.634731	auto	17	chloride intracellular channel 3
zebrafinch	L2__NC_044998.1_+_101014366	NC_044998.1	101014265	101014479	101014366	+	EIF2S3	XM_030282261.2	-49	101014528	101028764	14237	1	Promoter (<=1kb)	promoter	-1.95272	4.65702	10.7451	0.00104556	0.016804	DE	9.09387	EIF2S3	0.762475	auto	1	eukaryotic translation initiation factor 2 subunit gamma
quail	L2__NC_029518.1_-_95468961	NC_029518.1	95468903	95468986	95468961	-	DPYSL5	XM_015859878.2	95	95462058	95468998	6941	2	Promoter (<=1kb)	promoter	-2.53457	3.58652	4.81696	0.028181	0.413248	NS	9.09027	DPYSL5L	0.652695	auto	3
zebrafinch	L2__NC_045015.1_-_6106400	NC_045015.1	6106359	6106432	6106400	-	ASB6	XM_002198440.4	125	6101464	6106484	5021	2	Promoter (<=1kb)	promoter	-2.6603	3.41631	9.2733	0.00232519	0.0315022	DE	9.0884	ASB6	0.638723	auto	17	ankyrin repeat and SOCS box containing 6
chicken	L2__NC_006098.5_+_11211166	chr11	11211056	11211204	11211166	+	RRAD	NM_001277606.1	0	11211183	11216791	5609	1	Promoter (<=1kb)	promoter	1.32627	6.85028	50.2487	1.35446e-12	4.10129e-10	DE	9.08534	RRAD	0.766467	auto	chr11	RRAD, Ras related glycolysis inhibitor and calcium channel regulator
quail	L2__NC_029526.1_+_4412	NC_029526.1	4344	4534	4412	+	CCDC61	XM_015873892.2	-191	4725	8250	3526	1	Promoter (<=1kb)	promoter	-2.28174	3.98044	16.392	5.15011e-05	0.00753481	DE	9.08231	CCDC61	0.650699	auto	11	coiled-coil domain containing 61
turkey	L2__HG999683.1_+_16333854	HG999683.1	16333685	16333962	16333854	+	g21733	g21733.t1	-11277	16345239	16395978	50740	1	Distal Intergenic	promoter	1.26143	7.19339	44.6075	2.40768e-11	1.46163e-08	top50	9.07399	NDUFS4	0.53493	chrZ	Z	NADH:ubiquinone oxidoreductase subunit S4
zebrafinch	L2__NC_045000.1_-_114467991	NC_045000.1	114467889	114468106	114467991	-	RPS20	XM_002198001.5	0	114465100	114468028	2929	2	Promoter (<=1kb)	promoter	0.732193	12.3887	10.1725	0.00142549	0.0216538	DE	9.07093	RPS20	0.818363	auto	2	ribosomal protein S20
quail	L2__NC_029537.1_+_66024	NC_029537.1	65820	66074	66024	+	LOC107323667	XM_015882985.2	0	65931	67054	1124	1	Promoter (<=1kb)	promoter	-1.08979	8.32144	3.14685	0.0760736	0.640979	NS	9.06866	GNLY	0.626747	auto	22	granulysin
zebrafinch	L2__NC_045005.1_+_28505814	NC_045005.1	28505791	28505916	28505814	+	EMX2	XM_030276524.2	-58	28505974	28512760	6787	1	Promoter (<=1kb)	promoter	1.99702	4.53918	19.2996	1.11728e-05	0.000459437	DE	9.06486	EMX2	0.512974	auto	6	empty spiracles homeobox 2
zebrafinch	L2__NC_045004.1_-_99143	NC_045004.1	99094	99202	99143	-	LUZP2	XR_003960556.2	125	14369	99219	84851	2	Promoter (<=1kb)	promoter	-2.7528	3.29161	4.33157	0.0374118	0.215567	NS	9.06116		0.670659	auto	5
quail	L2__NW_015439912.1_-_65443	NW_015439912.1	65409	65505	65443	-	LOC107307275	XM_015850769.2	195	61481	65604	4124	2	Promoter (<=1kb)	promoter	-2.35268	3.85092	5.6352	0.0176034	0.314468	NS	9.05998		0.612774	auto
quail	L2__NC_029529.1_+_2698179	NC_029529.1	2698135	2698260	2698179	+	MAFK	XM_015876777.2	0	2698173	2705297	7125	1	Promoter (<=1kb)	promoter	-2.86451	3.16198	2.97103	0.0847681	0.672296	NS	9.05751	MAFK	0.598802	auto	14	MAF bZIP transcription factor K
emu	L2__JABVCD010000647.1_+_148	JABVCD010000647.1	70	166	148	+	g17437.t1	g17437.t1	-1220	1386	6899	5514	1	Promoter (1-2kb)	promoter	-0.966656	9.36673	28.2809	1.04927e-07	1.26825e-05	top50	9.05441	OTUD5	0.781407	auto
zebrafinch	L2__NC_045002.1_+_69444726	NC_045002.1	69444706	69444770	69444726	+	LOC115495134	XR_004367840.1	55067	69389639	69395578	5940	1	Distal Intergenic		-4.09835	2.20893	2.389	0.122191	0.441375	NS	9.05297		0.538922	auto	4
turkey	L2__HG999683.1_-_10644473	HG999683.1	10644426	10644711	10644473	-	g21564	g21564.t1	3966	10629828	10648392	18565	2	Intron (g21564.t1/g21564, intron 1 of 6)		-1.02571	8.81971	16.2493	5.55296e-05	0.00342071	DE	9.0465	C1QTNF3	0.54491	chrZ	Z	C1q and TNF related 3
zebrafinch	L2__NC_045004.1_+_21890198	NC_045004.1	21890142	21890257	21890198	+	CD82	XM_030274131.2	0	21890154	21928367	38214	1	Promoter (<=1kb)	promoter	-1.88569	4.7954	20.6347	5.55797e-06	0.000257748	DE	9.04267	CD82	0.808383	auto	5	CD82 molecule
zebrafinch	L2__NC_045002.1_+_35811599	NC_045002.1	35811531	35811666	35811599	+	HAND2	XM_002187655.5	-598	35812264	35814638	2375	1	Promoter (<=1kb)	promoter	-2.04702	4.41663	8.19536	0.00419977	0.0492327	DE	9.04094	HAND2	0.676647	auto	4	heart and neural crest derivatives expressed 2
quail	L2__NC_029516.1_-_75050692	NC_029516.1	75050657	75050747	75050692	-	ATP1B1	XM_015875367.2	0	75037652	75050699	13048	2	Promoter (<=1kb)	promoter	-1.89102	4.77881	8.76004	0.00307902	0.110968	NS	9.03683	ATP1B1	0.784431	auto	1	ATPase Na+/K+ transporting subunit beta 1
quail	L2__NC_029516.1_-_111159393	NC_029516.1	111159334	111159491	111159393	-	TMSB4X	XM_015887226.2	323	111158040	111159657	1618	2	Promoter (<=1kb)	promoter	-2.73691	3.30171	5.60656	0.0178933	0.316282	NS	9.03647	TMSB4X	0.602794	auto	1	thymosin beta 4, X-linked
zebrafinch	L2__NC_045011.1_-_18964931	NC_045011.1	18964829	18965046	18964931	-	IQSEC1	XM_032750646.1	10975	18848025	18975804	127780	2	Intron (XM_032750646.1/IQSEC1, intron 1 of 13)		-1.92416	4.69615	20.2182	6.90919e-06	0.00031623	DE	9.03614	IQSEC1	0.542914	auto	12	IQ motif and Sec7 domain 1
zebrafinch	L2__NC_045000.1_-_118584534	NC_045000.1	118584527	118584623	118584534	-	TCF24	XM_030266296.2	5600	118586232	118590127	3896	2	Distal Intergenic	promoter	1.77826	5.0798	20.1125	7.30174e-06	0.000327993	DE	9.03318	TCF24	0.704591	auto	2	transcription factor 24
zebrafinch	L2__NC_045024.1_+_5987751	NC_045024.1	5987664	5987797	5987751	+	NRAS	XM_002194335.5	-1567	5989364	5997253	7890	1	Promoter (1-2kb)	promoter	-2.39402	3.77199	12.395	0.000430485	0.00822453	DE	9.0302	NRAS	0.343313	auto	26	neuroblastoma RAS viral oncogene homolog
chicken	L2__NC_006101.5_-_14236005	chr14	14235925	14236104	14236005	-	LOC416755	XM_015294773.2	0	14193054	14236004	42951	2	Promoter (<=1kb)	promoter	2.29687	3.93036	41.62	1.10853e-10	2.39758e-08	DE	9.02753	LOC416755	0.682635	auto	chr14	uncharacterized LOC416755
zebrafinch	L2__NW_022611542.1_+_86958	NW_022611542.1	86887	86994	86958	+	LOC115493243	XM_032745550.1	0	86943	90067	3125	1	Promoter (<=1kb)	promoter	-2.05182	4.3997	12.0329	0.000522698	0.00955286	DE	9.02738		0.682635	auto
chicken	L2__NC_006127.5_-_9298708	chrZ	9298506	9298765	9298708	-	MRPL17	XM_001232122.5	0	9297708	9298736	1029	2	Promoter (<=1kb)	promoter	1.29256	6.9811	30.0166	4.28365e-08	5.12008e-06	DE	9.02349	MRPL17	0.726547	chrZ	chrZ	mitochondrial ribosomal protein L17
quail	L2__NC_029516.1_-_174681854	NC_029516.1	174681691	174681916	174681854	-	LOC107308597	XM_015852598.2	0	174546542	174681875	135334	2	Promoter (<=1kb)	promoter	2.12727	4.24135	7.9385	0.00483938	0.145583	NS	9.02249	GDPD5	0.690619	auto	1	glycerophosphodiester phosphodiesterase domain containing 5
zebrafinch	L2__NC_045010.1_-_12081462	NC_045010.1	12081417	12081496	12081462	-	PRMT7	XM_030282676.2	0	12064828	12081440	16613	2	Promoter (<=1kb)	promoter	-3.84563	2.34559	2.35632	0.124776	0.444809	NS	9.02025	PRMT7	0.772455	auto	11	protein arginine methyltransferase 7
zebrafinch	L2__NC_045028.1_-_4826596	NC_045028.1	4826510	4826656	4826596	-	LOC116806876	XR_004365946.1	0	4821636	4826626	4991	2	Promoter (<=1kb)	promoter	-2.74068	3.28978	8.8857	0.00287412	0.0366388	DE	9.01623		0.572854	chrW	W
turkey	L2__HG999683.1_-_33771943	HG999683.1	33771884	33772060	33771943	-	g22214	g22214.t1	0	33766963	33771914	4952	2	Promoter (<=1kb)	promoter	0.803681	11.2134	16.9915	3.75477e-05	0.00247617	top50	9.01197	RPS6	0.499002	chrZ	Z	ribosomal protein S6
duck	L2__NC_051781.1_-_15951945	NC_051781.1	15951789	15952046	15951945	-	SRPX2	XM_027465477.2	268	15946667	15952057	5391	2	Promoter (<=1kb)	promoter	1.3435	6.70598	29.8403	4.69148e-08	3.77905e-06	DE	9.00951	SRPX2	0.644711	auto	10	sushi repeat containing protein, X-linked 2
zebrafinch	L2__NC_045019.1_-_5593854	NC_045019.1	5593786	5593890	5593854	-	CPLANE2	XM_032752126.1	0	5590719	5593887	3169	2	Promoter (<=1kb)	promoter	1.92686	4.6735	23.3025	1.38418e-06	7.79212e-05	DE	9.00516		0.656687	auto	21
quail	L2__NC_029547.1_+_62780640	NC_029547.1	62780639	62780647	62780640	+	LOC107306634	XM_015849943.2	-2800	62783447	62792173	8727	1	Promoter (2-3kb)	promoter	-3.57189	2.52031	2.72956	0.0985065	0.716099	NS	9.00228	HEATR8L1	0.457086	chrZ	Z
turkey	L2__HG999685.1_-_29214173	HG999685.1	29213652	29214377	29214173	-	g10707	g10707.t1	0	29193839	29213928	20090	2	Promoter (<=1kb)	promoter	0.802972	11.2089	14.2662	0.000158689	0.00820203	top50	9.0004	THBS1	0.500998	auto	5	thrombospondin 1
zebrafinch	L2__NC_045006.1_-_2315416	NC_045006.1	2315344	2315471	2315416	-	UBE2F	XM_002193384.4	0	2260615	2315463	54849	2	Promoter (<=1kb)	promoter	1.30892	6.87457	7.05822	0.00789023	0.077991	NS	8.99824	UBE2F	0.738523	auto	7	ubiquitin conjugating enzyme E2 F (putative)
zebrafinch	L2__NC_045026.1_-_5317124	NC_045026.1	5317119	5317178	5317124	-	FSTL3	XM_030256995.2	0	5309034	5317140	8107	2	Promoter (<=1kb)	promoter	2.6096	3.44393	11.2364	0.000802091	0.0137968	DE	8.98728	FSTL3	0.798403	auto	28	follistatin like 3
emu	L2__CM027945.1_-_63121043	CM027945.1	63120967	63121221	63121043	-	g1715.t1	g1715.t1	-69164	62992388	63052057	59670	2	Distal Intergenic		-1.84653	4.8671	35.3772	2.71645e-09	4.98372e-07	DE	8.98727	COL4A1	0.788423	auto	1	collagen type IV alpha 1 chain
quail	L2__NC_029516.1_-_111158832	NC_029516.1	111158810	111159008	111158832	-	TMSB4X	XM_015887226.2	847	111158040	111159657	1618	2	Promoter (<=1kb)	promoter	-1.96561	4.57217	10.6629	0.00109304	0.0603423	NS	8.98709	TMSB4X	0.654691	auto	1	thymosin beta 4, X-linked
chicken	L2__NC_006112.4_+_2633503	chr25	2633450	2633530	2633503	+	CRABP2	XM_015298426.2	86	2633364	2636782	3419	1	Promoter (<=1kb)	promoter	-2.3301	3.85459	13.3883	0.000253203	0.00995714	DE	8.98156	CRABP2	0.694611	auto	chr25	cellular retinoic acid binding protein 2
duck	L2__NW_024010378.1_+_155686	NW_024010378.1	155599	155710	155686	+	LOC113841280	XR_003493878.1	-1991	157701	157854	154	1	Promoter (1-2kb)	promoter	-2.02411	4.43716	43.0083	5.45079e-11	6.10134e-09	DE	8.98131		0.884232	auto
zebrafinch	L2__NC_044999.1_-_16370	NC_044999.1	16353	16401	16370	-	LOC116809227	XR_004369674.1	-9740	1234	6661	5428	2	Distal Intergenic		-3.49297	2.57123	3.2517	0.0713496	0.323053	NS	8.98121		0.760479	auto	1A
quail	L2__NC_029525.1_+_10501970	NC_029525.1	10501875	10502169	10501970	+	MEX3B	XM_015873013.2	2266	10499609	10504256	4648	1	Promoter (2-3kb)	promoter	-2.84233	3.15762	6.75202	0.00936418	0.218071	NS	8.975	MEX3B	0.728543	auto	10	mex-3 homolog B (C. elegans)
duck	L2__NC_051778.1_+_16325388	NC_051778.1	16325150	16325435	16325388	+	LOC101798440	XM_027462335.2	119	16325031	16341634	16604	1	Promoter (<=1kb)	promoter	1.99514	4.49582	23.9472	9.90122e-07	5.92629e-05	DE	8.96979	GPD1L2	0.738523	auto	7	glycerol-3-phosphate dehydrogenase 1
duck	L2__NC_051798.1_-_3002989	NC_051798.1	3002978	3003039	3002989	-	LOC101793613	XM_027445167.2	1705	2993884	3004683	10800	2	Promoter (1-2kb)	promoter	3.15907	2.83804	4.07995	0.0433949	0.318045	NS	8.96556	PRELP	0.654691	auto	27	proline and arginine rich end leucine rich repeat protein
quail	L2__NC_029517.1_+_80814031	NC_029517.1	80813983	80814174	80814031	+	LOC107309939	XM_015855132.1	0	80814009	80816364	2356	1	Promoter (<=1kb)	promoter	2.58601	3.46615	9.33109	0.00225298	0.092333	NS	8.9635	IFI6	0.419162	auto	2	interferon alpha inducible protein 6
quail	L2__NC_029541.1_+_1495964	NC_029541.1	1495857	1496019	1495964	+	LMOD1	XM_015885082.2	74	1495783	1506577	10795	1	Promoter (<=1kb)	promoter	-1.78604	5.01739	8.29104	0.00398411	0.130186	NS	8.96126	LMOD1	0.542914	auto	26	leiomodin 1
zebrafinch	L2__NC_045005.1_-_30210461	NC_045005.1	30210445	30210564	30210461	-	FGFR2	XM_012574715.3	468	30132530	30210913	78384	2	Promoter (<=1kb)	promoter	-3.19007	2.80893	4.58261	0.0322979	0.196728	NS	8.96069	FGFR2	0.49501	auto	6	fibroblast growth factor receptor 2
quail	L2__NC_029537.1_+_1569605	NC_029537.1	1569556	1569686	1569605	+	PCNA	NM_001323225.1	0	1569638	1572896	3259	1	Promoter (<=1kb)	promoter	1.45042	6.17794	4.10742	0.0426955	0.499644	NS	8.96062	PCNA	0.636727	auto	22	proliferating cell nuclear antigen
zebrafinch	L2__NC_045026.1_-_3439444	NC_045026.1	3439306	3439461	3439444	-	GDF15	XM_030256990.2	652	3437284	3439958	2675	2	Promoter (<=1kb)	promoter	-1.42293	6.29578	15.583	7.89607e-05	0.00224048	DE	8.95845	GDF15	0.632735	auto	28	growth differentiation factor 15
quail	L2__NC_029547.1_-_40907883	NC_029547.1	40907826	40907965	40907883	-	SRP19	XM_015849426.2	156	40903611	40907982	4372	2	Promoter (<=1kb)	promoter	1.20287	7.4466	12.8353	0.000340144	0.0287591	DE	8.95731	SRP19	0.568862	chrZ	Z	signal recognition particle 19
peacock	L2__scaffold429_len349415_cov0_-_275706	scaffold429_len349415_cov0	275690	275756	275706	-	g6212	g6212.t1	-546	231672	275210	43539	2	Promoter (<=1kb)	promoter	-2.31059	3.87459	29.8061	4.77478e-08	1.45332e-05	top50	8.95257	USP13	0.720559	auto		ubiquitin specific peptidase 13
zebrafinch	L2__NC_045026.1_-_3500262	NC_045026.1	3500192	3500320	3500262	-	MPV17L2	XM_030256788.2	143	3495310	3500335	5026	2	Promoter (<=1kb)	promoter	-2.29202	3.90472	14.1546	0.00016838	0.00395657	DE	8.94969	MPV17L2	0.724551	auto	28	MPV17 mitochondrial inner membrane protein like 2
zebrafinch	L2__NC_044998.1_+_3834684	NC_044998.1	3834568	3834737	3834684	+	LOC100221949	XR_003963533.2	11	3834557	3861687	27131	1	Promoter (<=1kb)	promoter	-3.04662	2.9359	4.94844	0.0261142	0.17203	NS	8.94456		0.57485	auto	1
emu	L2__CM027960.1_+_7272335	CM027960.1	7272253	7272386	7272335	+	g11256.t1	g11256.t1	-235	7272621	7286076	13456	1	Promoter (<=1kb)	promoter	-1.9977	4.47402	18.9209	1.3625e-05	0.000952264	top50	8.93776	NCS1	0.802395	auto	17	neuronal calcium sensor 1
turkey	L2__HG999681.1_+_80166470	HG999681.1	80166385	80166738	80166470	+	g6329	g6329.t1	-212718	80379456	80380691	1236	1	Distal Intergenic		1.86651	4.78595	33.2714	8.01535e-09	2.23183e-06	DE	8.93302		0.327345	auto	2
duck	L2__NC_051792.1_+_2891865	NC_051792.1	2891784	2892001	2891865	+	LOC119713048	XM_038166272.1	0	2891845	2909035	17191	1	Promoter (<=1kb)	promoter	-1.5335	5.82492	53.7319	2.29804e-13	3.41497e-11	DE	8.9325		0.668663	auto	21
quail	L2__NC_029522.1_-_14525703	NC_029522.1	14525614	14525816	14525703	-	HOXD10	XM_015868457.2	0	14522760	14525694	2935	2	Promoter (<=1kb)	promoter	-2.04011	4.37593	11.65	0.00064203	0.0427337	DE	8.92736	HOXD10	0.586826	auto	7	homeobox D10
zebrafinch	L2__NC_045009.1_-_7045129	NC_045009.1	7044947	7045228	7045129	-	TCF12	XM_030281180.2	0	7005450	7045144	39695	2	Promoter (<=1kb)	promoter	1.19642	7.4544	10.9901	0.000916007	0.0152335	DE	8.91858	TCF12	0.742515	auto	10	transcription factor 12
chicken	L2__NC_006098.5_-_6346561	chr11	6346445	6346676	6346561	-	NKD1	XM_015292399.2	0	6236469	6346555	110087	2	Promoter (<=1kb)	promoter	-1.67447	5.32379	34.0246	5.44195e-09	8.23911e-07	DE	8.91454	NKD1	0.550898	auto	chr11	naked cuticle homolog 1
turkey	L2__HG999683.1_+_22138613	HG999683.1	22138550	22138676	22138613	+	g21897	g21897.t1	12542	22126008	22145909	19902	1	Intron (g21897.t1/g21897, intron 4 of 9)		1.62433	5.48564	44.5505	2.47883e-11	1.46163e-08	DE	8.91051	SLC30A5	0.532934	chrZ	Z	solute carrier family 30 member 5
chicken	L2__NC_006089.5_-_98662564	chr2	98662503	98662715	98662564	-	NDUFV2	XM_424129.6	0	98648733	98662613	13881	2	Promoter (<=1kb)	promoter	1.60554	5.54981	67.0715	2.61837e-16	1.32141e-13	DE	8.91046	NDUFV2	0.702595	auto	chr2	NADH:ubiquinone oxidoreductase core subunit V2
quail	L2__NC_029518.1_+_34329769	NC_029518.1	34329728	34329878	34329769	+	RBM34	XM_015857829.2	29	34329699	34334971	5273	1	Promoter (<=1kb)	promoter	1.57165	5.66688	15.1833	9.75638e-05	0.0114455	DE	8.90634	RBM34	0.652695	auto	3	RNA binding motif protein 34
duck	L2__NC_051776.1_-_24894422	NC_051776.1	24894112	24894533	24894422	-	NPC2	XM_027457745.2	0	24892291	24894464	2174	2	Promoter (<=1kb)	promoter	-0.872337	10.2052	3.25817	0.0710684	0.420123	NS	8.90239	NPC2	0.696607	auto	5	NPC intracellular cholesterol transporter 2
zebrafinch	L2__NC_044999.1_-_59646238	NC_044999.1	59646184	59646292	59646238	-	LOC115493427	XR_004366667.1	572	59637434	59646756	9323	2	Promoter (<=1kb)	promoter	-2.12297	4.19241	11.4217	0.00072592	0.0127363	DE	8.90034		0.44511	auto	1A
zebrafinch	L2__NC_045005.1_+_1833616	NC_045005.1	1833590	1833764	1833616	+	COL13A1	XM_032749041.1	99	1833491	1926897	93407	1	Promoter (<=1kb)	promoter	-1.69395	5.25178	4.74838	0.0293259	0.184782	NS	8.89626	COL13A1	0.55489	auto	6	collagen type XIII alpha 1 chain
quail	L2__NC_029520.1_-_49435863	NC_029520.1	49435818	49435956	49435863	-	MNAT1	XM_015865750.2	172	49329345	49435990	106646	2	Promoter (<=1kb)	promoter	-1.44781	6.13968	12.3282	0.000446174	0.0339787	DE	8.88911	MNAT1	0.662675	auto	5	MNAT1, CDK activating kinase assembly factor
chicken	L2__NC_006092.5_-_38327881	chr5	38327692	38327948	38327881	-	PGF	XM_015287697.2	0	38322843	38327892	5050	2	Promoter (<=1kb)	promoter	1.21206	7.32622	37.1676	1.08401e-09	1.85796e-07	DE	8.8798	PGF	0.816367	auto	chr5	placental growth factor
zebrafinch	L2__NC_045017.1_+_3535894	NC_045017.1	3535848	3535969	3535894	+	TRARG1	XM_030287790.2	0	3535856	3546964	11109	1	Promoter (<=1kb)	promoter	-3.47494	2.55524	3.12865	0.0769274	0.337423	NS	8.87931	TUSC5	0.804391	auto	19	tumor suppressor candidate 5
quail	L2__NC_029528.1_+_2950304	NC_029528.1	2950171	2950490	2950304	+	TGFBI	XM_015875900.1	0	2950232	2970588	20357	1	Promoter (<=1kb)	promoter	-0.881741	10.0699	2.1506	0.142514	0.807656	NS	8.87909	TGFBI	0.756487	auto	13	transforming growth factor beta induced
turkey	L2__HG999684.1_-_26932178	HG999684.1	26932086	26932321	26932178	-	g9292	g9292.t1	1024	26919133	26933110	13978	2	Promoter (1-2kb)	promoter	1.73653	5.11247	36.6555	1.40964e-09	4.71008e-07	top50	8.87793	PPM1K	0.339321	auto	4	protein phosphatase, Mg2+/Mn2+ dependent 1K
emu	L2__JABVCD010000759.1_+_62436	JABVCD010000759.1	62368	62442	62436	+	g16224.t1	g16224.t1	-2084	64526	65120	595	1	Promoter (2-3kb)	promoter	1.78966	4.95927	59.9302	9.82808e-15	4.39016e-12	top50	8.87543		0.720559	auto
emu	L2__CM027974.1_+_8455136	CM027974.1	8455038	8455234	8455136	+	g12473.t2	g12473.t2	-167	8455401	8458311	2911	1	Promoter (<=1kb)	promoter	0.968204	9.16435	36.7635	1.33367e-09	2.68669e-07	top50	8.87296		0.726547	chrZ	Z
zebrafinch	L2__NC_045005.1_-_3146185	NC_045005.1	3146097	3146252	3146185	-	ADAM8	XM_030275716.2	172	3132444	3146269	13826	2	Promoter (<=1kb)	promoter	-1.45247	6.107	8.90511	0.00284373	0.0363742	DE	8.87026	ADAM8	0.774451	auto	6	ADAM metallopeptidase domain 8
quail	L2__NC_029547.1_-_16375590	NC_029547.1	16375550	16375656	16375590	-	EMB	XM_015848686.2	284	16353125	16375834	22710	2	Promoter (<=1kb)	promoter	-3.23775	2.73946	4.08743	0.0432032	0.501814	NS	8.86967	EMB	0.700599	chrZ	Z	embigin
quail	L2__NC_029516.1_+_41571358	NC_029516.1	41571298	41571743	41571358	+	SNRPF	XM_015858625.2	0	41571397	41572529	1133	1	Promoter (<=1kb)	promoter	-0.903165	9.81903	3.72955	0.0534579	0.54951	NS	8.86821	SNRPF	0.660679	auto	1	small nuclear ribonucleoprotein polypeptide F
zebrafinch	L2__NW_022611575.1_-_5505	NW_022611575.1	5412	5549	5505	-	MED11	XM_032745978.1	0	3523	5542	2020	2	Promoter (<=1kb)	promoter	1.1691	7.57558	8.08161	0.00447167	0.0519016	NS	8.85658	MED11	0.654691	auto
quail	L2__NC_029517.1_-_114819421	NC_029517.1	114819404	114819471	114819421	-	LOC107310358	XM_015855911.2	31449	114846988	114850853	3866	2	Distal Intergenic	promoter	-3.82719	2.31228	2.82501	0.0928065	0.699742	NS	8.84954	UQCRB	0.796407	auto	2	ubiquinol-cytochrome c reductase binding protein
zebrafinch	L2__NC_045012.1_+_7659134	NC_045012.1	7659017	7659484	7659134	+	LOC115497095	XM_032750894.1	25294	7633723	7642580	8858	1	Intron (XM_032750941.1/LOC100225858, intron 3 of 5)	promoter	1.15075	7.68935	9.61609	0.0019288	0.0273645	DE	8.84853	PCDHGA2L	0.730539	auto	13
emu	L2__JABVCD010000053.1_+_10673	JABVCD010000053.1	10670	10681	10673	+	g17219.t2	g17219.t2	209	10461	16029	5569	1	Promoter (<=1kb)	promoter	-1.76159	5.02129	29.6434	5.19295e-08	6.99071e-06	top50	8.84545		0.782435	auto
zebrafinch	L2__NC_045000.1_+_76881383	NC_045000.1	76881380	76881391	76881383	+	MARCHF11	XM_030267102.2	98145	76783235	76816359	33125	1	Distal Intergenic		-4.05034	2.18348	2.31908	0.127796	0.451142	NS	8.84382	MARCH11	0.518962	auto	2	membrane associated ring-CH-type finger 11
chicken	L2__NC_006092.5_-_23886655	chr5	23886505	23886807	23886655	-	MDK	XM_015287039.2	0	23884611	23886561	1951	2	Promoter (<=1kb)	promoter	-1.0037	8.80628	11.989	0.000535145	0.0186255	DE	8.8389	MDK	0.780439	auto	chr5	midkine (neurite growth-promoting factor 2)
quail	L2__NC_029523.1_-_9552020	NC_029523.1	9551992	9552095	9552020	-	LOC107317338	XM_032446126.1	1080	9540604	9553072	12469	2	Promoter (1-2kb)	promoter	-2.60507	3.39134	7.74802	0.00537715	0.155004	NS	8.83469	AMY1A	0.576846	auto	8	amylase, alpha 1A; hepatic
zebrafinch	L2__NC_045012.1_-_15868874	NC_045012.1	15868776	15868919	15868874	-	NSG2	NM_001245149.1	0	15838986	15868839	29854	2	Promoter (<=1kb)	promoter	-4.04801	2.18153	2.65798	0.103031	0.399255	NS	8.83085	HMP19	0.776447	auto	13	HMP19 protein
zebrafinch	L2__NC_045027.1_+_37132616	NC_045027.1	37132537	37132679	37132616	+	LOC100218902	XM_002194802.5	888	37131649	37136296	4648	1	Promoter (<=1kb)	promoter	1.43466	6.15415	10.6907	0.00107676	0.017139	DE	8.82909	CDKN2B	0.742515	chrZ	Z	cyclin dependent kinase inhibitor 2B
zebrafinch	L2__NW_022611551.1_+_196737	NW_022611551.1	196035	197053	196737	+	SCYL1	XM_030260598.2	-1557	198610	205632	7023	1	Promoter (1-2kb)	promoter	-1.2554	7.03168	8.9062	0.00284205	0.0363742	DE	8.82757	SCYL1	0.560878	auto		SCY1 like pseudokinase 1
quail	L2__NC_029519.1_+_73405863	NC_029519.1	73405712	73406096	73405863	+	HTRA3	XM_015862900.2	0	73405778	73427061	21284	1	Promoter (<=1kb)	promoter	1.50801	5.85291	10.6022	0.00112954	0.0609239	NS	8.82625	HTRA3	0.662675	auto	4	HtrA serine peptidase 3
quail	L2__NC_029521.1_-_9455272	NC_029521.1	9455201	9455357	9455272	-	SGPL1	XM_032445307.1	-158	9427937	9455199	27263	2	Promoter (<=1kb)	promoter	-1.47911	5.96722	6.70179	0.00963162	0.221009	NS	8.82618	SGPL1	0.674651	auto	6	sphingosine-1-phosphate lyase 1
emu	L2__CM027963.1_-_16178721	CM027963.1	16178668	16178811	16178721	-	g12350.t1	g12350.t1	-10820	16165051	16167991	2941	2	Distal Intergenic	promoter	-1.24567	7.07049	11.6085	0.000656512	0.0234202	top50	8.8075	MYL9	0.818363	auto	20	myosin, light chain 9, regulatory
quail	L2__NC_029527.1_-_9162561	NC_029527.1	9162457	9162589	9162561	-	NDUFAF3	XM_015875044.2	0	9161118	9162584	1467	2	Promoter (<=1kb)	promoter	-1.44569	6.09099	10.6752	0.00108581	0.060298	NS	8.80569	NDUFAF3	0.796407	auto	12	NADH:ubiquinone oxidoreductase complex assembly factor 3
zebrafinch	L2__NC_045027.1_-_49368521	NC_045027.1	49368452	49368621	49368521	-	HMGCS1	XM_030257324.2	0	49357406	49368559	11154	2	Promoter (<=1kb)	promoter	1.29027	6.82037	17.2593	3.26102e-05	0.00111457	DE	8.80015	HMGCS1	0.752495	chrZ	Z	3-hydroxy-3-methylglutaryl-CoA synthase 1
zebrafinch	L2__NC_045000.1_-_80662308	NC_045000.1	80662307	80662309	80662308	-	MARCHF6	XM_030265676.2	-88856	80529112	80573453	44342	2	Distal Intergenic		-4.03808	2.17704	2.30136	0.129261	0.454332	NS	8.79107	MARCH6	0.582834	auto	2	membrane associated ring-CH-type finger 6
chicken	L2__NC_006105.5_+_9873214	chr18	9873157	9873235	9873214	+	LOC422090	NM_001006423.1	0	9873216	9874224	1009	1	Promoter (<=1kb)	promoter	-2.88127	3.05048	8.46236	0.00362571	0.0751962	NS	8.78925	LOC422090	0.620758	auto	chr18	uncharacterized LOC422090
zebrafinch	L2__NC_044999.1_-_48874306	NC_044999.1	48874205	48874394	48874306	-	KDELR3	XM_002198702.5	0	48867103	48874352	7250	2	Promoter (<=1kb)	promoter	-1.49793	5.8671	11.9747	0.000539287	0.00978806	DE	8.78851	KDELR3	0.546906	auto	1A	KDEL endoplasmic reticulum protein retention receptor 3
zebrafinch	L2__NC_044999.1_-_61964779	NC_044999.1	61964739	61964824	61964779	-	MPPED1	XM_030263412.2	215	61901234	61964954	63721	2	Promoter (<=1kb)	promoter	2.8087	3.12882	9.23709	0.00237162	0.0319259	DE	8.78793	MPPED1	0.792415	auto	1A	metallophosphoesterase domain containing 1
zebrafinch	L2__NC_045026.1_+_3602404	NC_045026.1	3602363	3602441	3602404	+	NMRK2	XM_002198758.4	0	3602395	3608495	6101	1	Promoter (<=1kb)	promoter	-1.7888	4.91166	15.2473	9.43125e-05	0.00251987	DE	8.78598		0.491018	auto	28
duck	L2__NC_051798.1_-_2892851	NC_051798.1	2892762	2892917	2892851	-	SNRPE	XM_038168487.1	0	2890954	2892900	1947	2	Promoter (<=1kb)	promoter	-1.11392	7.88034	2.34005	0.126086	0.571383	NS	8.7781	SNRPE	0.652695	auto	27	small nuclear ribonucleoprotein polypeptide E
quail	L2__NC_029530.1_-_5541330	NC_029530.1	5541196	5541427	5541330	-	RPL6	XM_015877789.2	0	5537988	5541295	3308	2	Promoter (<=1kb)	promoter	-1.13701	7.71543	2.56786	0.109055	0.734205	NS	8.7725	RPL6	0.690619	auto	15	ribosomal protein L6
quail	L2__NC_029524.1_+_2005541	NC_029524.1	2005365	2005563	2005541	+	NGEF	XM_015871151.2	57	2005308	2027426	22119	1	Promoter (<=1kb)	promoter	3.06905	2.85822	8.20923	0.00416779	0.131257	NS	8.77201	NGEF	0.726547	auto	9	neuronal guanine nucleotide exchange factor
emu	L2__CM027974.1_-_2106307	CM027974.1	2106248	2106395	2106307	-	g12412.t1	g12412.t1	24502	2120621	2130750	10130	2	Distal Intergenic		2.63154	3.33288	33.5701	6.87402e-09	1.12101e-06	DE	8.77061	MOB3B	0.43513	chrZ	Z	MOB kinase activator 3B
quail	L2__NC_029519.1_+_19219734	NC_029519.1	19219731	19219783	19219734	+	TMEM144	XM_015860926.2	-15	19219798	19243335	23538	1	Promoter (<=1kb)	promoter	-3.43289	2.5541	2.71709	0.0992786	0.716329	NS	8.76797	TMEM144	0.409182	auto	4	transmembrane protein 144
chicken	L2__NC_006096.5_-_8392505	chr9	8392468	8392609	8392505	-	SCG2	XM_025153471.1	0	8386849	8392539	5691	2	Promoter (<=1kb)	promoter	1.85061	4.73785	52.0462	5.4211e-13	1.69811e-10	DE	8.76793	SCG2	0.622754	auto	chr9	secretogranin II
zebrafinch	L2__NC_045019.1_-_3049737	NC_045019.1	3049633	3049784	3049737	-	MEGF6	XM_032752100.1	235	2960993	3049868	88876	2	Promoter (<=1kb)	promoter	2.63896	3.32145	8.86157	0.00291238	0.0368493	DE	8.7652	MEGF6	0.588822	auto	21	multiple EGF like domains 6
zebrafinch	L2__NC_044999.1_-_141933	NC_044999.1	141916	141935	141933	-	FLNC	XM_032752408.1	9030	122286	150946	28661	2	Exon (XM_032752395.1/FLNC, exon 13 of 47)		-1.8836	4.65293	5.05065	0.0246167	0.166329	NS	8.76425	FLNA-2	0.638723	auto	1A
emu	L2__CM027974.1_+_81024701	CM027974.1	81024612	81024879	81024701	+	g13143.t1	g13143.t1	0	81024746	81073124	48379	1	Promoter (<=1kb)	promoter	-2.16275	4.05145	23.8291	1.05279e-06	0.000102041	top50	8.76225		0.792415	chrZ	Z
zebrafinch	L2__NC_045011.1_-_2540304	NC_045011.1	2540169	2540358	2540304	-	CHL1	XM_030283298.2	0	2455266	2540304	85039	2	Promoter (<=1kb)	promoter	1.65582	5.29167	5.51951	0.0188056	0.140783	NS	8.76205	CHL1	0.506986	auto	12	cell adhesion molecule L1 like
zebrafinch	L2__NC_045002.1_+_7842946	NC_045002.1	7842834	7842984	7842946	+	FGFR3	XM_030270571.2	-268	7843252	7897986	54735	1	Promoter (<=1kb)	promoter	-2.34547	3.7353	10.5927	0.00113537	0.0179625	DE	8.76102	FGFR3	0.796407	auto	4	fibroblast growth factor receptor 3
zebrafinch	L2__NC_045027.1_+_6794212	NC_045027.1	6794150	6794256	6794212	+	GNE	XM_030258638.2	0	6794175	6827508	33334	1	Promoter (<=1kb)	promoter	-2.72594	3.21222	6.32725	0.0118897	0.103526	NS	8.7563	GNE	0.782435	chrZ	Z	glucosamine (UDP-N-acetyl)-2-epimerase/N-acetylmannosamine kinase
zebrafinch	L2__NC_045009.1_-_3899946	NC_045009.1	3899613	3900151	3899946	-	TPM1	XM_012578232.3	0	3879980	3899960	19981	2	Promoter (<=1kb)	promoter	-0.773848	11.3017	7.82008	0.0051669	0.0576186	NS	8.74577	TPM1	0.596806	auto	10	tropomyosin 1
duck	L2__NC_051783.1_+_3611529	NC_051783.1	3611448	3611597	3611529	+	COTL1	XM_027466911.2	200	3611248	3632486	21239	1	Promoter (<=1kb)	promoter	-1.75792	4.97478	53.0203	3.30119e-13	4.82253e-11	DE	8.74529	COTL1	0.654691	auto	12	coactosin like F-actin binding protein 1
zebrafinch	L2__NC_045004.1_+_52514953	NC_045004.1	52514871	52515053	52514953	+	KIF26A	XM_030275089.2	0	52514899	52608689	93791	1	Promoter (<=1kb)	promoter	-1.50539	5.80899	10.1978	0.0014061	0.0214833	DE	8.74482	KIF26A	0.660679	auto	5	kinesin family member 26A
quail	L2__NW_015439872.1_-_154185	NW_015439872.1	154104	154244	154185	-	LOC107307002	XM_015850439.2	0	127509	154109	26601	2	Promoter (<=1kb)	promoter	-1.25963	6.94209	12.8094	0.000344884	0.0288066	DE	8.74449		0.568862	auto
zebrafinch	L2__NC_045955.1_-_446036	NC_045955.1	445990	446166	446036	-	SHMT2	XM_032744853.1	0	438674	446103	7430	2	Promoter (<=1kb)	promoter	-1.22856	7.11723	13.5744	0.000229291	0.00510306	DE	8.74392	LOC107051323	0.732535	auto	29	uncharacterized LOC107051323
zebrafinch	L2__NC_045012.1_+_7665642	NC_045012.1	7665607	7665739	7665642	+	LOC115497095	XM_032750894.1	31884	7633723	7642580	8858	1	Intron (XM_032750941.1/LOC100225858, intron 3 of 5)		2.45583	3.56042	14.2427	0.000160685	0.00383667	DE	8.74377	PCDHGA2L	0.656687	auto	13
chicken	L2__NC_006088.5_+_63277439	chr1	63277367	63277504	63277439	+	MGST1	XM_015290135.2	0	63277420	63283946	6527	1	Promoter (<=1kb)	promoter	-1.68528	5.18598	36.6519	1.41221e-09	2.37565e-07	DE	8.73985	MGST1	0.736527	auto	chr1	microsomal glutathione S-transferase 1
peacock	L2__scaffold184_len238318_cov0_+_123567	scaffold184_len238318_cov0	123527	123628	123567	+	g3027	g3027.t1	66	123461	131203	7743	1	Promoter (<=1kb)	promoter	-1.71789	5.08744	44.7922	2.19092e-11	1.33373e-08	top50	8.73963	ARHGDIB	0.636727	auto		Rho GDP dissociation inhibitor beta
chicken	L2__NC_006088.5_+_167839360	chr1	167839296	167839395	167839360	+	TNFSF11	XM_015275777.2	-38	167839433	167861460	22028	1	Promoter (<=1kb)	promoter	-3.15636	2.76878	4.85126	0.0276259	0.307789	NS	8.73927	TNFSF11	0.724551	auto	chr1	tumor necrosis factor superfamily member 11
zebrafinch	L2__NC_045011.1_-_15350944	NC_045011.1	15350824	15351081	15350944	-	OGN	XM_012572772.3	345	15338614	15351169	12556	2	Promoter (<=1kb)	promoter	1.16642	7.4877	2.01607	0.155641	0.505222	NS	8.73384	OGN	0.363273	auto	12	osteoglycin
zebrafinch	L2__NC_045028.1_+_13059067	NC_045028.1	13059045	13059091	13059067	+	LOC116806973	XR_004366013.1	-703	13059794	13062179	2386	1	Promoter (<=1kb)	promoter	-3.2231	2.70884	3.30908	0.068898	0.316237	NS	8.73086		0.56487	chrW	W
duck	L2__NC_051772.1_-_80971568	NC_051772.1	80971497	80971653	80971568	-	PRMT8	XM_005011647.5	367	80907194	80971864	64671	2	Promoter (<=1kb)	promoter	2.96845	2.94076	10.0636	0.0015123	0.0305258	DE	8.72952	PRMT8	0.467066	auto	1
duck	L2__NW_024010284.1_-_195777	NW_024010284.1	195634	195843	195777	-	LOC113841842	XM_027448542.2	0	190270	195786	5517	2	Promoter (<=1kb)	promoter	-1.41791	6.15373	47.7609	4.81504e-12	6.38474e-10	DE	8.72542	LOC776067	0.668663	auto		E3 SUMO-protein ligase RanBP2-like
zebrafinch	L2__NC_045000.1_-_17079170	NC_045000.1	17079127	17079313	17079170	-	LOC116807960	XM_032747192.1	-211	16971886	17079102	107217	2	Promoter (<=1kb)	promoter	-2.84219	3.06932	5.98456	0.0144316	0.117769	NS	8.7236	GPR158	0.790419	auto	2	G protein-coupled receptor 158
zebrafinch	L2__NC_045009.1_-_5808852	NC_045009.1	5808740	5809001	5808852	-	TJP1	XM_012578092.3	0	5652377	5808790	156414	2	Promoter (<=1kb)	promoter	-2.62143	3.3276	6.35983	0.0116733	0.102435	NS	8.72307	TJP1	0.672655	auto	10	tight junction protein 1
duck	L2__NC_051773.1_-_12390048	NC_051773.1	12389930	12390096	12390048	-	MYC	XM_038175084.1	0	12385824	12390052	4229	2	Promoter (<=1kb)	promoter	2.48657	3.50768	10.4165	0.00124891	0.0263187	DE	8.72207	MYC	0.588822	auto	2	v-myc avian myelocytomatosis viral oncogene homolog
zebrafinch	L2__NC_044999.1_+_51660393	NC_044999.1	51660361	51660449	51660393	+	MTERF2	XM_030263135.2	-346	51660795	51667787	6993	1	Promoter (<=1kb)	promoter	-2.27828	3.82789	13.3236	0.00026208	0.00570023	DE	8.72102	MTERF2	0.698603	auto	1A	mitochondrial transcription termination factor 2
quail	L2__NC_029516.1_-_43761	NC_029516.1	43711	43771	43761	-	LOC116652399	XM_015860063.2	191	40507	43902	3396	2	Promoter (<=1kb)	promoter	-3.37649	2.5824	2.98599	0.0839877	0.66969	NS	8.71944	CLC2DL4	0.560878	auto	1	C-type lectin domain family 2 member D-like 4
emu	L2__CM027974.1_-_7524617	CM027974.1	7524290	7524681	7524617	-	g12461.t1	g12461.t1	0	7517406	7524509	7104	2	Promoter (<=1kb)	promoter	1.17238	7.43608	45.8361	1.28571e-11	3.57009e-09	top50	8.71791	DNAJA1	0.710579	chrZ	Z	DnaJ heat shock protein family (Hsp40) member A1
zebrafinch	L2__NC_045026.1_+_3731779	NC_045026.1	3731735	3731820	3731779	+	FBN3	XM_030256792.2	-1825	3733645	3805335	71691	1	Promoter (1-2kb)	promoter	2.83298	3.07634	7.10493	0.00768723	0.0767775	NS	8.7152	FBN3	0.572854	auto	28	fibrillin 3
zebrafinch	L2__NC_045012.1_+_6640216	NC_045012.1	6640045	6640231	6640216	+	CXXC5	XR_004369160.1	0	6640120	6675236	35117	1	Promoter (<=1kb)	promoter	-2.065	4.21989	8.61609	0.00333206	0.040645	DE	8.71405		0.838323	auto	13
zebrafinch	L2__NC_045000.1_-_114581123	NC_045000.1	114581076	114581195	114581123	-	SDR16C5	XM_030266227.2	0	114571440	114581154	9715	2	Promoter (<=1kb)	promoter	1.79494	4.85427	21.0074	4.57504e-06	0.000220924	DE	8.71312		0.766467	auto	2
zebrafinch	L2__NC_045000.1_-_19362331	NC_045000.1	19362273	19362403	19362331	-	PLXDC2	XM_030264549.2	-41275	19068514	19321128	252615	2	Exon (XM_030267198.2/MALRD1, exon 35 of 39)		2.91537	2.98855	7.386	0.00657337	0.0691978	NS	8.71272	PLXDC2	0.335329	auto	2	plexin domain containing 2
zebrafinch	L2__NC_044999.1_-_44482607	NC_044999.1	44482517	44482733	44482607	-	IKBIP	XM_030262116.2	287	44476149	44482804	6656	2	Promoter (<=1kb)	promoter	-1.67787	5.1919	16.7233	4.32467e-05	0.00139223	DE	8.71135		0.772455	auto	1A
zebrafinch	L2__NC_045014.1_+_5938197	NC_045014.1	5938059	5938253	5938197	+	YPEL1	XM_030285787.2	-192	5938445	5958561	20117	1	Promoter (<=1kb)	promoter	-1.35183	6.44167	14.1744	0.000166618	0.0039345	DE	8.70803	YPEL1	0.790419	auto	15	yippee like 1
zebrafinch	L2__NC_045016.1_+_7331344	NC_045016.1	7331263	7331370	7331344	+	SEPTIN9	XM_030287068.2	0	7331310	7355896	24587	1	Promoter (<=1kb)	promoter	-1.65873	5.2488	10.5166	0.00118305	0.0185881	DE	8.70636	SEPT9	0.696607	auto	18
zebrafinch	L2__NW_022611625.1_-_118018	NW_022611625.1	117991	118107	118018	-	LOC115493205	XM_030262660.2	0	114325	118089	3765	2	Promoter (<=1kb)	promoter	-2.28986	3.80026	7.95075	0.00480673	0.0545264	NS	8.70205	RTN2	0.744511	auto
quail	L2__NC_029519.1_-_41363564	NC_029519.1	41363485	41363609	41363564	-	HELQ	XM_015861610.2	-155	41351138	41363454	12317	2	Promoter (<=1kb)	promoter	-2.95623	2.94298	3.98213	0.0459855	0.518096	NS	8.70014	HELQ	0.652695	auto	4	helicase, POLQ-like
zebrafinch	L2__NC_044999.1_+_57623201	NC_044999.1	57623080	57623222	57623201	+	SOX5	XM_030263809.2	-67479	57690701	58302103	611403	1	Distal Intergenic		-2.88419	3.01486	5.87332	0.0153721	0.12286	NS	8.69542	SOX5	0.409182	auto	1A	SRY-box 5
zebrafinch	L2__NC_045027.1_-_49718045	NC_045027.1	49718007	49718091	49718045	-	FGF10	XM_030258236.2	87	49657870	49718094	60225	2	Promoter (<=1kb)	promoter	2.67598	3.24933	10.2604	0.00135918	0.0208572	DE	8.69515	FGF10	0.538922	chrZ	Z	fibroblast growth factor 10
quail	L2__NC_029519.1_-_13120467	NC_029519.1	13120381	13120518	13120467	-	COL4A5	XM_015860477.2	0	13047285	13120467	73183	2	Promoter (<=1kb)	promoter	-2.63164	3.30356	4.79312	0.0285736	0.416645	NS	8.69378	COL4A5	0.774451	auto	4	collagen type IV alpha 5 chain
zebrafinch	L2__NC_045027.1_-_45057221	NC_045027.1	45057025	45057520	45057221	-	MRPL17	XM_012577534.3	0	45056364	45057262	899	2	Promoter (<=1kb)	promoter	1.02023	8.52032	9.4647	0.00209464	0.0291285	DE	8.69272	MRPL17	0.716567	chrZ	Z	mitochondrial ribosomal protein L17
zebrafinch	L2__NC_044999.1_+_6180473	NC_044999.1	6180333	6180628	6180473	+	CAMK1D	XM_002192005.5	0	6180496	6386276	205781	1	Promoter (<=1kb)	promoter	-1.86273	4.66476	9.32605	0.00225918	0.0307664	DE	8.6892	CAMK1D	0.654691	auto	1A	calcium/calmodulin dependent protein kinase ID
zebrafinch	L2__NC_045028.1_-_19879432	NC_045028.1	19879410	19879437	19879432	-	LOC116806949	XM_032744764.1	-129171	19747770	19750266	2497	2	Distal Intergenic		-2.64014	3.28852	4.06195	0.0438597	0.237995	NS	8.68217		0.532934	chrW	W
zebrafinch	L2__NC_044999.1_+_53392807	NC_044999.1	53392743	53392907	53392807	+	WASHC3	XM_002199839.5	0	53392801	53407650	14850	1	Promoter (<=1kb)	promoter	-2.40074	3.61597	5.61323	0.0178253	0.135681	NS	8.68099	WASHC3	0.780439	auto	1A
peacock	L2__scaffold707_len157137_cov0_single_+_28363	scaffold707_len157137_cov0_single	28095	28394	28363	+	g7820	g7820.t1	-2269	30663	36462	5800	1	Promoter (2-3kb)	promoter	0.763847	11.3591	9.12648	0.00251937	0.0721724	NS	8.67663	ACTA2	0.427146	auto		actin, alpha 2, smooth muscle, aorta
zebrafinch	L2__NC_045000.1_+_14078338	NC_045000.1	14078230	14078497	14078338	+	NRP1	XM_030264366.2	0	14078290	14191979	113690	1	Promoter (<=1kb)	promoter	1.06347	8.14667	8.00531	0.00466403	0.0535422	NS	8.66375	NRP1	0.740519	auto	2	neuropilin 1
[truncated: 63,665 more rows]
