# Supplementary material for: Dosage compensation of Z sex chromosome genes in avian fibroblast cells
Source: Genome Biol. 2023 Sep 20;24:213. doi: 10.1186/s13059-023-03055-z (PMC10510239; doi:10.1186/s13059-023-03055-z)
Supplement: Supplementary file 9 — Additional file 9: Table S8. Effect of medium on RPS6 expression. Differential expression analysis for DMEM/10%FBS vs DMEM/F12/10%FBS [file 13059_2023_3055_MOESM9_ESM.xlsx]

## Sheet: Table S8
Supplementary Table 8. Effect of medium on RPS6 expression. Differential expression analysis for DMEM/10%FBS vs DMEM/F12/10%FBS
species	logFC	logCPM	PValue	FDR
chicken	-0.17110199	10.384351	0.5940064714	0.9998986
quail	-0.25429830	11.267920	0.504268874	0.99988538
emu	-0.3344867	10.15739	0.3103365	0.9995183
duck	-0.17585781	9.635857	0.5321193	0.9999104
turkey	-0.2261796	11.24716	0.3595421	0.9997119
peacock	-0.2693965	11.39536	0.4014795	0.9999183
